# Supplementary material for: Tracking the evolution of esophageal squamous cell carcinoma under dynamic immune selection by multi-omics sequencing
Source: Nat Commun. 2023 Feb 17;14:892. doi: 10.1038/s41467-023-36558-1 (PMC9938262; doi:10.1038/s41467-023-36558-1)
Supplement: Supplementary file 3 — Supplementary Data 1 [file 41467_2023_36558_MOESM3_ESM.xlsx]

## Sheet: escc.wes_align_stat_20190808
		WES data			mRNA data					RRBS data
	Sample ID	Paired Reads	Average depth (target)	Coverage (>=30x, target)	Total_Reads	Unique_Mapped	Unique_Mapped_Rate	Multiple_Mapped	Multiple_Mapped_Rate	Total_Sequence_pairs	Unique_Mapped_Sequence_pairs	Mapping_efficiency	Total_methylated_C's_in_CpG_context	cgi_1	cgi_100	total_site_greater_10	greater_10_mean_depth	Conversion_Rate
	ESCC03A	185627935	271.64	0.9917	42436753	36547688	0.8612	903465	0.0213	37078476	25618093	0.691	129011793	0.845678	0.543656	3281182	78.7505	0.995
	ESCC03B	158562769	241.39	0.9878	42355108	36556085	0.8631	930196	0.022	42661359	29587186	0.694	161648063	0.851927	0.56708	3554437	84.6846	0.9933
	ESCC03C	163891505	248.82	0.9882	48805050	42725916	0.8754	986018	0.0202	40788416	27615655	0.677	124063432	0.894158	0.539372	3455238	65.7177	0.9961
	ESCC03D	176220462	277.93	0.9887	51489080	45019832	0.8744	1053688	0.0205	36736974	25620678	0.697	129823923	0.814039	0.545326	3293197	81.407	0.996
	ESCC03E	174065488	275.58	0.9898	45142643	39995820	0.886	991932	0.022	41493664	29332469	0.707	144464993	0.833965	0.596695	4162936	72.0938	0.9923
	ESCC03F	176266464	270.97	0.99	42032785	36377482	0.8655	822336	0.0196	50077646	35347978	0.706	176512879	0.897734	0.57781	3739492	92.1834	0.9925
	ESCC03G	155431230	246.24	0.9881	43446191	38249594	0.8804	827134	0.019	64019795	45095274	0.704	208190950	0.924205	0.61385	4561540	90.6742	0.9944
	ESCC03H	170322321	259.88	0.9902	41970274	36178788	0.862	839412	0.02	52825771	36444325	0.69	188817976	0.904612	0.595064	4070300	84.6045	0.9865
	ESCC03I	183846767	277.4	0.9933	48416528	42963120	0.8874	1058302	0.0219	64295324	45153483	0.702	207677256	0.952286	0.651365	5660811	62.8161	0.9959
	ESCC03N	175575563	272.16	0.9951	49774603	43484161	0.8736	1092933	0.022	41611448	28003361	0.673	158065155	0.899169	0.591271	3885804	66.4741	0.995
	ESCC07A	185744773	292.52	0.9797	56545982	53669264	0.9491	2680888	0.0474	39579159	29793593	0.753	129440247	0.767544	0.617505	4435702	80.1124	0.9927
	ESCC07B	168463977	267.42	0.9761	53074342	50813728	0.9574	2112173	0.0398	33696182	25283235	0.75	117223818	0.77566	0.61497	4340029	68.353	0.9931
	ESCC07C	212615144	336.32	0.9826	46774732	44464673	0.9506	2103193	0.045	38170004	28449629	0.745	127566014	0.782086	0.615187	4381319	76.0319	0.9925
	ESCC07D	201367053	327.72	0.9809	52671023	50036218	0.95	2378529	0.0452	38277718	27366648	0.715	132997767	0.761904	0.620355	4573541	69.1541	0.9927
	ESCC07E	186254909	301.87	0.9756	51301251	49482978	0.9646	1681294	0.0328	40822844	29290735	0.718	130044792	0.765795	0.624659	4660431	73.1023	0.9931
	ESCC07F	202053107	330.27	0.9794	50506202	48192556	0.9542	2126281	0.0421	35525668	25211091	0.71	118955973	0.772182	0.610549	4241234	70.5753	0.992
	ESCC07G	160668622	259.4	0.971	56294127	54131080	0.9616	2011628	0.0357	33774959	24086354	0.713	112477070	0.752098	0.602728	4075685	70.7962	0.9915
	ESCC07H	189830839	315.4	0.973	50554986	48744203	0.9642	1665751	0.0329	34658945	24927912	0.719	113030992	0.767799	0.602787	4076919	72.5509	0.9921
	ESCC07N	154983926	244.12	0.9761	48308200	45656776	0.9451	2374003	0.0491	35851799	25699047	0.717	158427700	0.774245	0.615599	4343904	69.2283	0.9924
	ESCC09A	157470850	238.88	0.9873	58992131	54071293	0.9166	1397209	0.0237	48586610	34805413	0.716	182780766	0.77055	0.595339	4123960	93.522	0.9923
	ESCC09B	205865919	320.35	0.9923	44727910	39481520	0.8827	1119218	0.025	44193179	30853132	0.698	164254141	0.842337	0.561499	3491347	89.2372	0.9962
	ESCC09C	168713612	248.17	0.9881	46385101	40850592	0.8807	1333849	0.0288	56914049	41002128	0.72	224714295	0.804449	0.616464	4595659	97.4098	0.9949
	ESCC09D	155280882	234.02	0.987	63317602	55109235	0.8704	1768480	0.0279	51313630	37268429	0.726	213592267	0.791518	0.589227	354	11.6158	0.9944
	ESCC09E	159794729	253.94	0.9892	42141302	36785507	0.8729	1415925	0.0336	40692161	28393701	0.698	151818145	0.84275	0.541455	3268785	86.9957	0.9931
	ESCC09F	177968276	279.63	0.9908	42482236	37330152	0.8787	1564730	0.0368	41065733	29158599	0.71	165513923	0.820308	0.544166	125469	30.3131	0.996
	ESCC09G	167280546	261.26	0.9899	59073125	52270545	0.8848	1827570	0.0309	44498753	30620851	0.688	154721366	0.85344	0.556743	3522718	85.3423	0.9958
	ESCC09N	167239287	253.41	0.9896	48447752	43486775	0.8976	1159572	0.0239	51221783	34762770	0.679	211379262	0.856899	0.610372	141285	13.0213	0.9934
	ESCC10A	151246590	232.58	0.9651	48865538	43092051	0.8818	1463928	0.03	40957066	28248931	0.69	180493787	0.746458	0.605027	4025868	84.9258	0.9927
	ESCC10B	149473315	226.21	0.9622	50330718	44214966	0.8785	1429979	0.0284	39626848	27297754	0.689	170432782	0.726767	0.610333	4255777	73.9832	0.9925
	ESCC10C	147576512	225.26	0.9637	49952107	43967032	0.8802	1436718	0.0288	38429727	27494740	0.715	175782892	0.726374	0.609291	4251941	75.2537	0.9944
	ESCC10D	156988947	231.07	0.9677	43665884	38815265	0.8889	1096945	0.0251	37813447	25555398	0.676	164279185	0.726846	0.61499	4438096	65.462	0.9938
	ESCC10E	161265050	242.7	0.9643	44294363	37757936	0.8524	1406673	0.0318	41057663	28920369	0.704	182434906	0.726649	0.619097	4569418	71.7202	0.9948
	ESCC10F	162580220	253.24	0.9676	41162460	34651676	0.8418	1305836	0.0317	36831489	24223580	0.658	156939951	0.720616	0.616091	4487686	61.8892	0.9962
	ESCC10G	153174080	251.79	0.9662	43437797	36752861	0.8461	1197676	0.0276	39177342	26935327	0.688	182320086	0.73732	0.619431	4469113	70.4998	0.9926
	ESCC10N	146259662	226.76	0.9611	NA	NA	NA	NA	NA	39505081	29014443	0.734	181680869	0.786311	0.618626	4277581	81.9423	0.9927
	ESCC11A	178023496	303.09	0.9692	63938964	60770805	0.9505	2951886	0.0462	37990592	27995372	0.737	168713865	0.743274	0.611433	4265572	78.3742	0.9958
	ESCC11B	175371485	293.25	0.9732	40242773	37978415	0.9437	2032556	0.0505	40587776	29827398	0.735	177527496	0.756087	0.613732	4292436	84.3447	0.9956
	ESCC11C	170438179	288.16	0.9722	43214632	41424131	0.9586	1636374	0.0379	39745143	28194106	0.709	169972278	0.755891	0.614558	4309496	77.3973	0.9952
	ESCC11D	178546977	295.56	0.9752	56036859	52718958	0.9408	2967521	0.053	39626664	26276861	0.663	159263109	0.746851	0.610038	4220540	74.1506	0.9957
	ESCC11E	173447985	288.28	0.9732	46629679	44477629	0.9538	1977098	0.0424	36382875	29692297	0.816	175520248	0.744139	0.62627	4799567	67.346	0.9865
	ESCC11N	164982029	275.12	0.9707	69666066	65768470	0.9441	3667982	0.0527	42445215	30780353	0.725	192315412	0.766679	0.623165	4385062	86.9256	0.9948
	ESCC12A	183975676	239.96	0.9855	NA	NA	NA	NA	NA	46267687	32247690	0.697	155089415	0.849274	0.687681	5724187	53.5993	0.9944
	ESCC12B	180315993	247.08	0.9868	NA	NA	NA	NA	NA	50439661	33816056	0.67	151852630	0.838053	0.675261	5383585	59.0554	0.9945
	ESCC12C	189640717	266.44	0.9866	NA	NA	NA	NA	NA	48731428	33537830	0.688	146335948	0.850433	0.678759	5330771	59.0091	0.9933
	ESCC12N	174094929	245.52	0.9867	NA	NA	NA	NA	NA	50034278	32980484	0.659	157402982	0.838525	0.667027	5205404	58.7612	0.9933
	ESCC13A	192904524	296.72	0.9937	50653838	45327560	0.8948	1049798	0.0207	60711437	45469211	0.749	222618984	0.920078	0.625995	4789013	85.5535	0.9946
	ESCC13B	182215262	284.8	0.9929	51733510	46846126	0.9055	1147289	0.0222	48833649	36164227	0.741	152335282	0.916796	0.593039	4629605	54.4847	0.995
	ESCC13C	180468868	272.63	0.9928	48842083	44022008	0.9013	1046283	0.0214	53547571	38520114	0.719	190370298	0.901134	0.605341	4606901	74.4257	0.995
	ESCC13D	184463479	250.51	0.9907	50713454	45768972	0.9025	1130722	0.0223	39423075	28261232	0.717	133293093	0.898186	0.582644	4216062	55.6758	0.9945
	ESCC13N	188925248	283.73	0.995	51000074	45915800	0.9003	1052455	0.0206	51014967	36494309	0.715	214595201	0.875607	0.606776	4350612	83.224	0.9945
	ESCC14A	175636992	291.06	0.9683	64829800	48506863	0.7482	14928484	0.2303	37522148	27209927	0.725	123812346	0.763928	0.616012	4357822	73.6328	0.9942
	ESCC14B	184644056	294.77	0.9747	63377771	49940986	0.788	12421678	0.196	40731022	29703271	0.729	133926591	0.784287	0.627076	4504845	77.8779	0.9924
	ESCC14C	178047839	288.94	0.9743	53212437	42179211	0.7927	10382567	0.1951	44670746	32393515	0.725	152196225	0.802877	0.631654	4638009	82.1524	0.9945
	ESCC14D	163009726	265.04	0.9694	44197440	37747495	0.8541	6148119	0.1391	38438369	27780500	0.723	121667723	0.749681	0.611276	4250492	78.311	0.9934
	ESCC14E	164584097	260.27	0.9713	51513677	40209262	0.7806	10385967	0.2016	42086297	30500381	0.725	134171788	0.766266	0.617388	4366669	83.0606	0.9943
	ESCC14N	162713535	266.63	0.9677	NA	NA	NA	NA	NA	40816236	30195751	0.74	181042029	0.77116	0.61949	4257242	88.4605	0.9938
	ESCC15A	134541400	219.16	0.99	NA	NA	NA	NA	NA	49871224	40628471	0.815	246602543	0.826714	0.635644	4940588	90.707	0.9949
	ESCC15B	131957046	208.3	0.9883	NA	NA	NA	NA	NA	77914080	62755326	0.805	393007326	0.811425	0.652347	5132964	137.346	0.9945
	ESCC15C	148439379	235.99	0.9904	NA	NA	NA	NA	NA	48434257	39165971	0.809	246354583	0.782341	0.629198	4752914	93.1496	0.9948
	ESCC15D	132603393	210.48	0.9878	NA	NA	NA	NA	NA	75520411	61342845	0.812	375185046	0.777507	0.641952	4340490	108.395	0.9952
	ESCC15N	139732372	222.5	0.9905	NA	NA	NA	NA	NA	55571110	45145238	0.812	282632610	0.787451	0.647454	5054991	104.024	0.9944
	ESCC17A	165410625	263.46	0.9725	65383936	59508081	0.9101	5145020	0.0787	36908679	28135644	0.762	182322177	0.758897	0.613791	4274002	78.8425	0.9945
	ESCC17B	172283490	273.24	0.9726	62079195	58740937	0.9462	3043631	0.049	40499039	31049218	0.767	193543382	0.746124	0.614008	4295186	85.8891	0.9949
	ESCC17C	186493244	306.14	0.974	53892746	50912810	0.9447	2837534	0.0527	43514450	33368483	0.767	209046092	0.781673	0.628667	4701445	83.582	0.9934
	ESCC17D	168095544	272.77	0.9709	46757152	43927676	0.9395	2412976	0.0516	41066305	30144892	0.734	193361440	0.76098	0.622241	4483008	80.4655	0.9913
	ESCC17N	161756439	263.96	0.9699	46138930	32681877	0.7083	12291526	0.2664	40111403	30286346	0.755	183550408	0.813548	0.616759	4063762	90.8002	0.9934
	ESCC20A	143219664	238.72	0.9632	44144242	37305305	0.8451	6454401	0.1462	42691449	33539124	0.786	208958811	0.75312	0.603691	3903347	107.796	0.9952
	ESCC20B	156781037	257.58	0.969	45918088	38663813	0.842	6722591	0.1464	38758163	29569927	0.763	176397660	0.772024	0.633679	4618273	77.8704	0.9934
	ESCC20C	144635922	231.06	0.9702	54384898	47447435	0.8724	6523776	0.12	42670637	32852271	0.77	205942765	0.768389	0.62796	4623967	82.2677	0.9949
	ESCC20D	159468367	253.99	0.9752	49366822	41306662	0.8367	7378315	0.1495	39479516	30238902	0.766	187016362	0.759349	0.623715	4465573	80.8856	0.9962
	ESCC20N	141463237	230.91	0.9644	46936873	41816932	0.8909	4675188	0.0996	38122712	29024227	0.761	183650068	0.794112	0.627783	4394899	81.7188	0.9957
	ESCC22A	174322492	280.57	0.9725	55592052	49095935	0.8831	6139581	0.1104	33643830	24603542	0.731	149918007	0.742292	0.605833	4086596	72.0424	0.9932
	ESCC22B	154731741	250	0.9657	44490276	41322837	0.9288	3007259	0.0676	46366501	34044152	0.734	195631496	0.881777	0.622949	4466937	77.6229	0.9933
	ESCC22C	173597100	287.09	0.9734	83726209	76184502	0.9099	7154503	0.0855	38918679	28581909	0.734	173559301	0.77676	0.608977	4151453	82.0801	0.995
	ESCC22D	152131047	259.25	0.9618	47727506	44223172	0.9266	3302600	0.0692	41623770	30414494	0.731	187571339	0.832511	0.62963	4584935	76.12	0.9949
	ESCC22N	167712146	280.58	0.9704	NA	NA	NA	NA	NA	42777711	31321861	0.732	189708524	0.781457	0.626329	4539837	82.0174	0.996
	ESCC23A	196156034	314.03	0.9941	45396781	38646251	0.8513	944761	0.0208	49361000	33905302	0.687	188520811	0.795626	0.566432	3750349	99.0427	0.9934
	ESCC23B	180077538	283.46	0.9947	53082752	45582038	0.8587	1063213	0.02	45063922	32448729	0.72	174123757	0.774658	0.56429	3518170	103.402	0.9934
	ESCC23C	168337627	269.66	0.9944	46905949	38496982	0.8207	1069991	0.0228	48609932	34532340	0.71	167345722	0.889481	0.604516	4555861	73.1946	0.9938
	ESCC23D	173069741	277.04	0.9946	50855331	43996606	0.8651	1061760	0.0209	45167397	29011087	0.642	150453961	0.852163	0.586653	3998121	74.7688	0.9934
	ESCC23N	198367398	317.71	0.9961	48452979	41981812	0.8664	1030692	0.0213	40137703	28321145	0.706	152175705	0.81284	0.568082	3869282	68.4879	0.9933
	ESCC25A	195345404	314.63	0.9957	47672865	40946449	0.8589	1116116	0.0234	48240234	33594205	0.696	190163057	0.794584	0.599957	4199329	87.7026	0.9934
	ESCC25B	210953731	332.97	0.9959	47170966	40469166	0.8579	946571	0.0201	41758714	28918820	0.693	157324424	0.799713	0.566078	3645371	83.687	0.9933
	ESCC25C	210101994	339.19	0.9962	44499852	38391751	0.8627	955097	0.0215	45117019	31060405	0.688	166300522	0.822469	0.580305	3973860	79.051	0.9933
	ESCC25D	187212689	307.8	0.995	51625500	42042885	0.8144	1162034	0.0225	41341981	27875925	0.674	155776827	0.767406	0.542359	3494415	84.9621	0.9936
	ESCC25N	199375028	316.18	0.9962	60664577	53351050	0.8794	1252607	0.0206	44041912	30930188	0.702	175102474	0.79592	0.602904	4373920	73.0216	0.9932
	ESCC27A	145406268	223.09	0.9588	46518378	40740270	0.8758	5477294	0.1177	37404310	29927440	0.8	187293928	0.743196	0.624894	4671153	73.1109	0.9957
	ESCC27B	153695090	223.94	0.9587	45807456	40020650	0.8737	5486501	0.1198	39239541	31063473	0.792	189561216	0.752216	0.635486	4748879	77.4654	0.9945
	ESCC27C	142743669	226.21	0.9533	42718848	35396921	0.8286	6899851	0.1615	37987271	30421728	0.801	185698023	0.794112	0.62291	4665742	73.5483	0.9922
	ESCC27D	158906820	241.37	0.9427	49404579	41316104	0.8363	7615917	0.1542	41989664	32664110	0.778	202224349	0.759467	0.633227	4770636	78.9469	0.9958
	ESCC27N	160793813	225.81	0.9618	NA	NA	NA	NA	NA	40872302	31314700	0.766	197048701	0.792206	0.634759	4729627	76.8245	0.9949
	ESCC28A	150011870	227.72	0.9905	50841540	44627657	0.8778	1173561	0.0231	41023001	27145087	0.662	131693530	0.922554	0.588303	4275038	49.2977	0.995
	ESCC28B	165148145	247.94	0.9906	54140604	49262982	0.9099	1165561	0.0215	49717303	39276523	0.79	229025960	0.894295	0.63755	4840054	84.9884	0.9962
	ESCC28C	175739113	270.77	0.9927	49347906	44101472	0.8937	1225774	0.0248	49254759	38626859	0.784	220777609	0.859945	0.63472	4866809	85.6059	0.996
	ESCC28N	167063054	258.94	0.9944	50984730	45297296	0.8884	1057178	0.0207	55589173	40262052	0.724	213684731	0.894236	0.603966	4572672	73.5987	0.995
	ESCC29A	169042175	282.12	0.9688	46667939	39012993	0.836	7111893	0.1524	42413431	32316854	0.762	156507217	0.763319	0.591369	3653745	113.131	0.9934
	ESCC29B	171131395	279.97	0.973	42550428	33793818	0.7942	8054390	0.1893	41622921	30630435	0.736	153634907	0.754417	0.617191	4353561	85.9271	0.9958
	ESCC29C	155070431	250.36	0.9661	45674923	36636056	0.8021	8573067	0.1877	38193546	28436889	0.745	140035066	0.76045	0.604614	4096603	85.3825	0.9931
	ESCC29D	167520101	278.79	0.9681	47678054	36674485	0.7692	10174924	0.2134	39475917	29398099	0.745	144454511	0.792521	0.610706	4161677	84.4949	0.992
	ESCC29E	153342261	241.5	0.9717	43846102	35587994	0.8117	7845871	0.1789	39869544	29341501	0.736	151584509	0.758838	0.614479	4228515	84.2382	0.9931
	ESCC29N	170166941	280.13	0.9731	47577918	38882768	0.8172	8113656	0.1705	39845249	28648263	0.719	180867105	0.821015	0.630711	4478552	77.372	0.9931
	ESCC30A	144525088	222.86	0.9848	44168811	40512000	0.9172	3446600	0.078	50964997	39830525	0.782	217298182	0.822057	0.688919	6027908	76.9986	0.996
	ESCC30B	145546953	227.73	0.9822	51856281	48694078	0.939	2961562	0.0571	48766475	37872324	0.777	207647791	0.84387	0.687052	5915632	74.7312	0.996
	ESCC30C	150759666	230.38	0.985	48360277	45780404	0.9467	2423755	0.0501	46951034	36821346	0.784	202669185	0.831529	0.68774	5961892	72.3725	0.9957
	ESCC30D	146881373	227.34	0.9841	43818286	39922935	0.9111	3532072	0.0806	54419274	41375939	0.76	225146605	0.81565	0.692574	5624023	94.2764	0.9913
	ESCC30E	153370484	233.36	0.9855	42774501	39406248	0.9213	3142282	0.0735	52457765	41393679	0.789	229408421	0.825653	0.692318	6133360	79.3705	0.9961
	ESCC30F	144628015	217.96	0.981	49098714	46101628	0.939	2772122	0.0565	58766720	46111894	0.785	252916213	0.833887	0.693026	5963510	93.8283	0.9957
	ESCC30G	156615893	226.41	0.9842	52348872	48557072	0.9276	3523446	0.0673	46188763	36486625	0.79	203631947	0.828915	0.686462	5964657	71.2245	0.9944
	ESCC30H	141782282	223.89	0.9836	49242339	45473822	0.9235	3516708	0.0714	58394419	45611527	0.781	250937440	0.850021	0.697663	6185791	86.1124	0.9959
	ESCC30N	154659568	217.45	0.9897	NA	NA	NA	NA	NA	49697986	38210334	0.769	229609453	0.833494	0.696995	6145371	73.859	0.9934
	ESCC31A	154511899	259.51	0.9665	71012361	67912771	0.9564	2745469	0.0387	39189699	27808815	0.71	159155588	0.7858	0.622831	4390596	74.7466	0.9954
	ESCC31B	189958227	311.86	0.9732	43460289	41465549	0.9541	1739344	0.04	40214260	28647608	0.712	160144511	0.79144	0.61104	4166975	81.227	0.9965
	ESCC31C	178250589	299.33	0.9709	92127942	88360964	0.9591	3478722	0.0378	37057540	26413310	0.713	148376066	0.778568	0.606579	4084751	77.0826	0.9952
	ESCC31D	155917030	257.28	0.9668	57970829	55512082	0.9576	2079620	0.0359	42769145	30438541	0.712	175318442	0.789455	0.621632	4372989	85.3536	0.9961
	ESCC31E	207612338	344.57	0.9762	81439992	77373449	0.9501	3449873	0.0424	42256765	30637981	0.725	163540121	0.8512	0.620119	4323752	81.5272	0.9959
	ESCC31N	181315698	311.46	0.9699	55051197	51257675	0.9311	3412198	0.062	38980227	27642128	0.709	168157113	0.775876	0.621279	4304929	77.3027	0.9956
	ESCC33A	175668589	289.83	0.9708	77876305	74169089	0.9524	3456603	0.0444	39030033	27941455	0.716	173609489	0.763987	0.624049	4544126	73.381	0.9926
	ESCC33B	183053397	303.29	0.9759	51765045	49492649	0.9561	2111917	0.0408	38868165	29877816	0.769	185262414	0.762808	0.620925	4488615	79.4368	0.9913
	ESCC33C	189858194	313	0.9766	63996401	61532712	0.9615	2293969	0.0358	35485687	26237050	0.739	163941597	0.757757	0.616189	4379652	71.6902	0.9928
	ESCC33D	152452195	253.26	0.9655	55134580	52470626	0.9517	2429621	0.0441	37292779	27797492	0.745	170874050	0.773478	0.618115	4395306	75.3154	0.9929
	ESCC33E	173036244	278.57	0.9703	74782064	71324151	0.9538	3187432	0.0426	35554773	26603503	0.748	163937038	0.753414	0.612416	4247175	75.3616	0.9927
	ESCC33F	169013428	275.3	0.9696	55936638	53270671	0.9523	2388747	0.0427	38689012	29055081	0.751	174468216	0.789278	0.618016	4380084	77.3174	0.9931
	ESCC33G	203865791	342.08	0.9774	55417149	53151868	0.9591	2093699	0.0378	46720208	34548969	0.739	205115109	0.776072	0.628569	4649868	89.2682	0.996
	ESCC33N	166272853	275.71	0.9703	50856951	47971064	0.9433	2621839	0.0516	34815045	24753526	0.711	153794997	0.772751	0.609743	4201917	69.4466	0.9925
	ESCC34A	184493277	272.74	0.9889	47469824	43159106	0.9092	959431	0.0202	51573704	34057910	0.66	161307448	0.835518	0.660267	5210163	60.3847	0.9927
	ESCC34B	189948189	289.68	0.9888	47036363	43790904	0.931	915029	0.0195	55951401	36715767	0.656	173351678	0.831273	0.66516	5275115	64.0711	0.9923
	ESCC34C	188419754	288.05	0.9915	40835637	34825928	0.8528	719427	0.0176	46836329	32940587	0.703	157249321	0.842219	0.670152	5373030	57.7046	0.9925
	ESCC34D	179090945	263.08	0.9887	47587711	38304331	0.8049	678131	0.0143	49077804	33913056	0.691	162490488	0.848036	0.673767	5410155	57.5986	0.996
	ESCC34E	177374594	273.32	0.9911	44071996	40266215	0.9136	941515	0.0214	45729568	32047624	0.701	162800146	0.811543	0.66687	5272443	61.232	0.9928
	ESCC34F	150249163	211.79	0.9856	38361204	34554765	0.9008	819246	0.0214	46758751	33291489	0.712	168788842	0.820563	0.6719	5370532	63.6733	0.9945
	ESCC34G	223645159	311.97	0.993	42573321	39286875	0.9228	949554	0.0223	44150541	31605841	0.716	165379997	0.828935	0.678778	5624048	57.2759	0.9928
	ESCC34H	179691560	247.62	0.9876	44513556	41199340	0.9255	984474	0.0221	47657597	33251573	0.698	164420553	0.816712	0.653428	5065989	66.1219	0.9957
	ESCC34N	176798796	266.87	0.9905	39176954	36989422	0.9442	810751	0.0207	53119841	35655240	0.671	156396569	0.854717	0.674396	5359871	61.6394	0.9932
	ESCC35A	148269861	218.69	0.9545	53668961	47673998	0.8883	1227718	0.0229	40581436	27801416	0.685	177964038	0.731975	0.613988	4388757	72.2412	0.9962
	ESCC35B	145524096	223.92	0.9605	52172759	46314068	0.8877	1368822	0.0262	38473239	27706152	0.72	170123367	0.740405	0.624089	4658589	66.5739	0.9927
	ESCC35C	144913311	220.02	0.9578	52495138	47109487	0.8974	1398223	0.0266	38636626	27033122	0.7	165862841	0.743589	0.622792	4594639	65.0976	0.9959
	ESCC35D	170752814	262.95	0.9703	54722601	48800668	0.8918	1562432	0.0286	36817176	24118973	0.655	152915193	0.728438	0.613752	4434366	59.8658	0.9944
	ESCC35E	143102155	218.42	0.9593	51276530	46563496	0.9081	1337961	0.0261	39941291	26629594	0.667	173381106	0.745593	0.622615	4475068	69.1471	0.9959
	ESCC35F	159458411	250.19	0.9653	45533164	40787243	0.8958	1175027	0.0258	38843234	30395677	0.783	143219140	0.78523	0.613949	4579885	89.5153	0.995
	ESCC35G	153348036	224.17	0.9593	48867484	43005946	0.8801	1227966	0.0251	39681800	28101570	0.708	171470530	0.746497	0.619844	4531363	70.8819	0.9962
	ESCC35H	153794026	238.68	0.9621	53719251	46963009	0.8742	1651603	0.0307	38398256	25634229	0.668	158513541	0.745967	0.621062	4566080	63.9741	0.9956
	ESCC35I	142939798	226.46	0.959	52936051	47308697	0.8937	1228205	0.0232	41525368	31796268	0.766	206598186	0.697801	0.598856	3969476	98.909	0.9934
	ESCC35J	143952391	222.79	0.9569	47805576	42031909	0.8792	1159892	0.0243	38485593	30681777	0.797	197531801	0.747067	0.631595	4719700	74.3943	0.996
	ESCC35N	148795881	236.71	0.9571	49665839	44013381	0.8862	1190207	0.024	38125570	29741456	0.78	178382288	0.854973	0.631831	4676717	69.947	0.992
	ESCC36A	140845663	216.21	0.9899	NA	NA	NA	NA	NA	50071057	39114919	0.781	203177060	0.817891	0.692358	6044472	77.9867	0.9949
	ESCC36B	163103093	239.31	0.9903	NA	NA	NA	NA	NA	52169928	40560210	0.777	217795132	0.817105	0.68998	5928350	82.9222	0.9927
	ESCC36C	157447029	237.43	0.9907	NA	NA	NA	NA	NA	40943317	32095251	0.784	160959580	0.815925	0.674003	5489433	69.5876	0.9946
	ESCC36D	144456740	218.35	0.9878	NA	NA	NA	NA	NA	45936703	35814642	0.78	173756989	0.814177	0.686403	5855328	73.5633	0.9945
	ESCC36E	147686918	226.27	0.9899	NA	NA	NA	NA	NA	51049178	39703436	0.778	195224662	0.818814	0.690943	5867389	82.1876	0.9949
	ESCC36F	142211577	222.79	0.9887	NA	NA	NA	NA	NA	45331781	35294659	0.779	181406623	0.814393	0.687248	5761338	75.2211	0.9961
	ESCC36N	166662194	222.17	0.9897	NA	NA	NA	NA	NA	48431610	37705189	0.779	242539501	0.845913	0.693104	6062110	73.5907	0.992
	ESCC38A	177461641	275.13	0.9762	48009984	40076689	0.8348	7452535	0.1552	39790319	29253045	0.735	116555619	0.786527	0.619667	4339500	80.0869	0.9945
	ESCC38B	238559059	381.26	0.988	137703198	112828567	0.8194	22250202	0.1616	42189806	30840367	0.731	161472190	0.759801	0.627213	4625333	79.9038	0.9944
	ESCC38C	169792663	276.53	0.975	73354505	62188685	0.8478	10508094	0.1433	48711469	35636665	0.732	178844380	0.823118	0.627567	4535803	92.7323	0.9936
	ESCC38D	179625654	293.97	0.9749	49951774	36774717	0.7362	11482555	0.2299	43718266	32364699	0.74	151826319	0.751665	0.619392	4360137	91.0262	0.9956
	ESCC38N	156635812	261.53	0.9682	NA	NA	NA	NA	NA	39238167	28533596	0.727	192168088	0.793896	0.633836	4421584	84.6357	0.9957
	ESCC40A	159740520	248.68	0.9902	53224651	47746119	0.8971	1189230	0.0223	58582520	46119400	0.787	255801925	0.824042	0.635486	4904075	106.306	0.9962
	ESCC40B	172083789	252.79	0.9909	55630457	51034379	0.9174	1235249	0.0222	49003862	39502956	0.806	204536118	0.801501	0.629296	4774328	93.6289	0.9962
	ESCC40C	146085425	223.38	0.9863	55686862	50594384	0.9086	1205240	0.0216	50292452	40843166	0.812	211248767	0.786684	0.631989	4899444	94.6611	0.9962
	ESCC40D	174715873	273.64	0.9899	46514273	41626055	0.8949	1064425	0.0229	49631606	40419017	0.814	206509224	0.7745	0.635152	4980220	91.5917	0.9962
	ESCC40N	169415350	258,38	0.9926	51377815	46480856	0.9047	1009504	0.0196	54874904	43398612	0.791	263849901	0.775345	0.63193	4818415	101.652	0.996
	ESCC43A	146752278	219.94	0.9822	44912851	40949493	0.9118	1009914	0.0225	44806974	30969093	0.691	138794785	0.825908	0.663706	5225100	57.359	0.9944
	ESCC43B	168712635	258.28	0.9873	36055837	33378907	0.9258	720164	0.02	49336365	33746818	0.684	141199198	0.836756	0.668068	5360242	60.3751	0.9944
	ESCC43C	171860015	257.45	0.9884	43210263	39429110	0.9125	912479	0.0211	48320424	34009727	0.704	150298572	0.817812	0.660011	5233394	65.4344	0.9959
	ESCC43D	159772826	243.62	0.9881	38436669	35051270	0.9119	861399	0.0224	45439996	32790847	0.722	150117039	0.834693	0.664197	5208564	62.3297	0.9913
	ESCC43E	161198524	236.17	0.9885	46309345	41855494	0.9038	1049872	0.0227	46403757	32549580	0.701	143094795	0.831981	0.67416	5426295	59.2419	0.9959
	ESCC43F	162455866	257.13	0.989	40299916	37051527	0.9194	919277	0.0228	47509092	33671775	0.709	148671076	0.827068	0.660621	5134575	64.608	0.9962
	ESCC43G	166149891	260.21	0.9875	37858750	35040727	0.9256	750003	0.0198	46047546	32987688	0.716	148869287	0.8388	0.677521	5487046	58.5622	0.9959
	ESCC43H	160333907	245.45	0.9842	40175652	35187285	0.8758	1094817	0.0273	46708218	32873037	0.704	151647871	0.831627	0.66233	5168611	61.6081	0.9932
	ESCC43N	152028640	231.04	0.9829	39367195	33058428	0.8397	754195	0.0192	46341222	32324706	0.698	156111202	0.843202	0.664138	5158808	61.5234	0.9931
	ESCC45C	179613843	276.57	0.9948	85483618	76682508	0.897	1870274	0.0219	57444991	41248247	0.718	155267160	0.956747	0.625071	5448894	39.227	0.9945
	ESCC45D	179905148	281.62	0.9927	54736600	49790539	0.9096	1091234	0.0199	42746774	29334827	0.686	145549149	0.905339	0.608446	4386306	63.5925	0.9944
	ESCC45N	196591346	281.93	0.9949	57759397	52368288	0.9067	1124310	0.0195	40550753	28413252	0.701	164781781	0.86527	0.578871	3752143	73.9121	0.9943
	ESCC47A	162307692	267.61	0.9697	79718693	75824343	0.9511	3617726	0.0454	41336341	30685690	0.742	171844112	0.753984	0.61615	4385346	81.7542	0.9959
	ESCC47B	176215446	288.64	0.9744	67753917	64608816	0.9536	2880042	0.0425	36907823	30189641	0.818	178575812	0.750978	0.61615	4527886	72.5639	0.9959
	ESCC47C	166318120	250.81	0.9665	70297518	66999125	0.9531	3045539	0.0433	38172912	28274573	0.741	162491480	0.757266	0.609311	4150106	81.6465	0.9964
	ESCC47D	194789857	319.33	0.9784	62928232	59789906	0.9501	2827986	0.0449	51245167	37982655	0.741	209620632	0.800381	0.642188	4821438	94.6956	0.9957
	ESCC47E	165089135	271.47	0.972	45576184	43564475	0.9559	1865771	0.0409	40577900	30139074	0.743	176330116	0.744552	0.614853	4310095	84.0066	0.996
	ESCC47N	155580938	255.3	0.9702	62612665	58871859	0.9403	3485480	0.0557	35801313	26379410	0.737	160074307	0.756244	0.624894	4541454	68.4192	0.9956
	ESCC51A	209912076	305.45	0.996	52074750	46549287	0.8939	969740	0.0186	37343206	26310047	0.705	106392225	0.907894	0.535598	3525794	43.5497	0.9922
	ESCC51B	175043713	271.14	0.9936	53280451	48068630	0.9022	1001212	0.0188	38311805	26722210	0.697	151177480	0.860416	0.584589	3951246	67.5946	0.9923
	ESCC51C	186916146	286.41	0.9944	61173293	55621387	0.9092	1216590	0.0199	51532543	36504667	0.708	207122267	0.880244	0.608584	4411001	82.1987	0.992
	ESCC51D	181395219	272.1	0.993	53542156	46366203	0.866	1091799	0.0204	42532323	30437545	0.716	151200551	0.883153	0.589856	3988782	70.2076	0.9923
	ESCC51N	169460442	247.1	0.9937	52247671	47533399	0.9098	1062388	0.0203	44264125	31336994	0.708	188570622	0.85458	0.59809	4213978	76.4342	0.9921
	ESCC53A	169139717	285.91	0.9644	49579308	47592879	0.9599	1821760	0.0367	41570648	29629495	0.713	176055581	0.828895	0.624423	4405501	82.7168	0.9961
	ESCC53B	208225539	346.65	0.9712	45348314	42679852	0.9412	2229214	0.0492	38434097	27085585	0.705	158252487	0.843791	0.615206	4201226	74.4577	0.9958
	ESCC53C	200654336	334.64	0.9722	45933192	44172594	0.9617	1587618	0.0346	42251509	29644920	0.702	171268991	0.851455	0.628157	4590181	72.0962	0.9956
	ESCC53D	196004736	333.15	0.9718	48077785	46249979	0.962	1668570	0.0347	34319448	23940074	0.698	129941251	0.854344	0.617761	4279245	61.3091	0.9961
	ESCC53E	188512641	316.07	0.9757	98004576	93707756	0.9562	3773105	0.0385	44208603	31276761	0.707	177984616	0.859434	0.632598	4641177	75.9352	0.9957
	ESCC53F	216582948	363.16	0.9808	99472310	95819846	0.9633	3381707	0.034	49304838	34683586	0.703	205801160	0.811229	0.632047	4669010	86.9258	0.9961
	ESCC53N	181354079	302.59	0.9733	44404963	41002936	0.9234	2944603	0.0663	35499331	28221398	0.795	179321574	0.761471	0.618134	4350376	76.3171	0.9957
	ESCC56A	140088004	225.96	0.9927	NA	NA	NA	NA	NA	47093624	37883041	0.804	224298907	0.789455	0.628707	4803730	89.1477	0.9908
	ESCC56B	129860929	197.38	0.9902	NA	NA	NA	NA	NA	47079752	37899587	0.805	223213280	0.772319	0.631065	4876618	87.5056	0.9944
	ESCC56C	130353032	209.68	0.988	NA	NA	NA	NA	NA	49936623	39887502	0.799	228823069	0.810286	0.630357	4836216	92.2841	0.9949
	ESCC56N	129406810	205.3	0.9922	NA	NA	NA	NA	NA	56176467	43977913	0.783	275283597	0.792737	0.641952	4920494	100.386	0.9942
	ESCC57A	192492950	268.51	0.9917	41136648	35941127	0.8737	844224	0.0205	46922878	31007730	0.661	136764666	0.82245	0.589856	4009020	83.0348	0.9944
	ESCC57B	180348140	256.27	0.9907	45982306	40085514	0.8718	923747	0.0201	46651222	32028982	0.687	139070306	0.882819	0.593059	3837484	80.4135	0.9962
	ESCC57C	172821388	274.88	0.99	50326861	43382551	0.862	1017875	0.0202	44446481	29209510	0.657	128453862	0.841236	0.580482	3774122	81.7959	0.9934
	ESCC57D	184834451	260.58	0.9901	56446683	48985231	0.8678	1143205	0.0203	50635660	33675046	0.665	148925853	0.808635	0.586397	3856786	95.5869	0.9959
	ESCC57E	166506495	256.03	0.9905	76771624	66944052	0.872	1479381	0.0193	38989483	25663084	0.658	111563601	0.822273	0.567532	3641882	72.9586	0.9933
	ESCC57N	183352945	285.02	0.9812	47244385	40673927	0.8609	1056456	0.0224	75690515	52370875	0.692	288943955	0.93348	0.631969	4989247	94.3987	0.9944
	ESCC61A	153090509	223.59	0.9838	47441766	40661091	0.8571	923108	0.0195	54310603	38930404	0.717	172933480	0.849451	0.667754	5353280	68.3282	0.996
	ESCC61B	171541551	246.75	0.9857	41158011	36183510	0.8791	907059	0.022	59151291	40508252	0.685	166977494	0.820347	0.655708	5194901	72.6076	0.9913
	ESCC61C	181308976	265.17	0.9888	46194201	35175849	0.7615	848243	0.0184	59451637	40284724	0.678	166905672	0.871401	0.652426	5051769	69.6163	0.996
	ESCC61D	186494076	272.41	0.9873	39705486	36518214	0.9197	838174	0.0211	52339406	37277383	0.712	166465045	0.836579	0.655786	5150598	69.1323	0.9961
	ESCC61N	149461698	244.52	0.9637	NA	NA	NA	NA	NA	42157233	31883048	0.756	193025335	0.870556	0.633718	4644557	76.4028	0.9961
	ESCC62A	176415485	273.49	0.9924	50925365	44512748	0.8741	1116146	0.0219	55278227	38757141	0.701	191658850	0.900584	0.619333	4520704	85.9356	0.9956
	ESCC62B	161321848	254.76	0.9926	50572914	44050120	0.871	1139582	0.0225	57491278	39177455	0.681	191370218	0.9256	0.595005	4009031	92.2274	0.9933
	ESCC62C	183122177	288.23	0.9941	45100523	40725831	0.903	965107	0.0214	54523932	36631147	0.672	158751376	0.948474	0.639456	4692195	69.3109	0.9962
	ESCC62D	153466041	240.25	0.9903	46129209	41691906	0.9038	1026577	0.0223	46378222	32170341	0.694	149566640	0.863796	0.594926	3928378	85.4606	0.9932
	ESCC62E	173349880	276.69	0.9919	54319391	48362556	0.8903	1079336	0.0199	39667805	27775639	0.7	128147433	0.850551	0.584589	3812078	75.5322	0.9957
	ESCC62F	165750203	256.06	0.9918	52181561	45743207	0.8766	1074381	0.0206	38298027	25526656	0.667	113268372	0.819758	0.556881	3308032	84.221	0.9946
	ESCC62N	159431654	256.52	0.9932	45855258	39645531	0.8646	809944	0.0177	54122462	36591961	0.676	204678468	0.924283	0.600684	4015251	88.5523	0.9962
	ESCC63A	206538056	332.07	0.9796	40851893	30761183	0.753	8265091	0.2023	39058660	29959588	0.767	159083661	0.743451	0.610293	4159953	88.1767	0.9945
	ESCC63B	158249186	259.4	0.9581	54329735	50489430	0.9293	3666389	0.0675	48297914	37755061	0.782	176170673	0.752569	0.59019	3592897	134.295	0.9956
	ESCC63C	162132305	254.9	0.9747	43495248	31973370	0.7351	10129710	0.2329	41154331	31531637	0.766	163832501	0.751842	0.616425	4226941	91.8045	0.9957
	ESCC63D	184554962	290.15	0.9788	55742925	43857542	0.7868	10761872	0.1931	39832327	30146358	0.757	152976606	0.751921	0.619058	4409284	81.4333	0.9925
	ESCC63N	156297906	251.96	0.9699	42778573	32158771	0.7517	9650124	0.2256	39070498	29361360	0.751	185946035	0.790791	0.617938	4235092	85.8878	0.9946
	ESCC64A	188826073	284.86	0.9896	56918999	50315517	0.884	1522379	0.0267	62026520	45409821	0.732	151862876	0.797414	0.591467	3912241	132.706	0.9956
	ESCC64B	168581002	254.79	0.9898	40439482	35486772	0.8775	1053249	0.026	59599094	41144615	0.69	144211382	0.885609	0.6099	250267	14.3505	0.9957
	ESCC64C	190451282	285.59	0.9938	50967537	44879735	0.8806	1247584	0.0245	53270583	38138925	0.716	141274098	0.801914	0.5919	3990521	109.149	0.995
	ESCC64N	166269936	252.19	0.994	51290540	44399339	0.8656	1112991	0.0217	39043573	26792772	0.686	138171999	0.888832	0.554542	3609584	60.5633	0.992
High_depth_WES Validation
Patient_ID	Sample ID	Paired Reads	Average depth (target)	Coverage (>=30x, target)
ESCC40	ESCC40D_high	1153168640	1888.41	0.9968
