# Supplementary material for: Tracking the evolution of esophageal squamous cell carcinoma under dynamic immune selection by multi-omics sequencing
Source: Nat Commun. 2023 Feb 17;14:892. doi: 10.1038/s41467-023-36558-1 (PMC9938262; doi:10.1038/s41467-023-36558-1)
Supplement: Supplementary file 5 — Source Data [file 41467_2023_36558_MOESM5_ESM.xlsx]

## Sheet: sample_id_list
sorted_id	study_id
ESCC01	ESCC25
ESCC02	ESCC24
ESCC03	ESCC51
ESCC04	ESCC13
ESCC05	ESCC28
ESCC06	ESCC40
ESCC07	ESCC45
ESCC08	ESCC12
ESCC09	ESCC15
ESCC10	ESCC56
ESCC11	ESCC07
ESCC12	ESCC33
ESCC13	ESCC47
ESCC14	ESCC11
ESCC15	ESCC31
ESCC16	ESCC53
ESCC17	ESCC34
ESCC18	ESCC61
ESCC19	ESCC63
ESCC20	ESCC30
ESCC21	ESCC57
ESCC22	ESCC64
ESCC23	ESCC62
ESCC24	ESCC35
ESCC25	ESCC09
ESCC26	ESCC20
ESCC27	ESCC03
ESCC28	ESCC38
ESCC29	ESCC36
ESCC30	ESCC14
ESCC31	ESCC10
ESCC32	ESCC22
ESCC33	ESCC27
ESCC34	ESCC17
ESCC35	ESCC29
ESCC36	ESCC43
All the correspond data is listed according to sample id, which need to convert the sample id to study id

## Sheet: Figure1B
patient_id	total_snv	root_snv_number	branch_snv_number	root_proportion	illusion_count
ESCC01	188	135	53	0.718085	2
ESCC02	268	246	22	0.91791	3
ESCC03	94	80	14	0.851064	1
ESCC04	1291	785	506	0.608056	0
ESCC05	176	111	65	0.630682	3
ESCC06	198	127	71	0.641414	5
ESCC07	118	106	12	0.898305	1
ESCC08	224	149	75	0.665179	0
ESCC09	100	69	31	0.69	2
ESCC10	79	58	21	0.734177	5
ESCC11	131	79	52	0.603053	0
ESCC12	134	109	25	0.813433	4
ESCC13	281	216	65	0.768683	5
ESCC14	751	161	590	0.214381	293
ESCC15	138	112	26	0.811594	0
ESCC16	487	96	391	0.197125	24
ESCC17	102	29	73	0.284314	31
ESCC18	183	87	96	0.47541	5
ESCC19	107	58	49	0.542056	3
ESCC20	298	225	73	0.755034	12
ESCC21	98	92	6	0.938776	0
ESCC22	164	74	90	0.45122	19
ESCC23	130	77	53	0.592308	14
ESCC24	625	118	507	0.1888	165
ESCC25	265	44	221	0.166038	118
ESCC26	140	96	44	0.685714	0
ESCC27	208	144	64	0.692308	5
ESCC28	297	192	105	0.646465	12
ESCC29	212	117	95	0.551887	2
ESCC30	114	71	43	0.622807	7
ESCC31	267	171	96	0.640449	2
ESCC32	110	82	28	0.745455	13
ESCC33	236	158	78	0.669492	10
ESCC34	236	171	65	0.724576	20
ESCC35	200	174	26	0.87	1
ESCC36	163	127	36	0.779141	6

## Sheet: Figure1E
sample_id	WGII	GD_status
ESCC01A	0.68299	GD
ESCC01B	0.660368	GD
ESCC01C	0.625104	GD
ESCC01D	0.680005	GD
ESCC02A	0.331956	GD
ESCC02B	0.220717	GD
ESCC02C	0.22188	GD
ESCC02D	0.224496	GD
ESCC03A	0.526511	GD
ESCC03B	0.584529	GD
ESCC03C	0.579218	GD
ESCC03D	0.181681	GD
ESCC04A	0.291198	NGD
ESCC04B	0.293699	NGD
ESCC04C	0.307235	NGD
ESCC04D	0.304131	NGD
ESCC05A	0.275529	GD
ESCC05B	0.4869	GD
ESCC05C	0.429057	GD
ESCC06A	0.584647	GD
ESCC06B	0.560596	GD
ESCC06C	0.604168	GD
ESCC06D	0.170536	GD
ESCC07C	0.11782	GD
ESCC07D	0.128221	GD
ESCC08A	0.257383	NGD
ESCC08B	0.30117	NGD
ESCC08C	0.322529	NGD
ESCC09A	0.664371	GD
ESCC09B	0.436438	GD
ESCC09C	0.476917	GD
ESCC09D	0.433488	GD
ESCC10A	0.258308	GD
ESCC10B	0.536864	GD
ESCC10C	0.467843	GD
ESCC11A	0.254305	NGD
ESCC11B	0.265431	NGD
ESCC11C	0.279145	NGD
ESCC11D	0.288913	NGD
ESCC11E	0.277217	NGD
ESCC11F	0.288777	NGD
ESCC11G	0.279513	NGD
ESCC11H	0.286439	NGD
ESCC12A	0.331939	GD
ESCC12B	0.321767	GD
ESCC12C	0.335679	GD
ESCC12D	0.296989	GD
ESCC12E	0.373765	GD
ESCC12F	0.32287	GD
ESCC12G	0.333122	GD
ESCC13A	0.289393	GD
ESCC13B	0.474707	GD
ESCC13C	0.287339	GD
ESCC13D	0.260536	GD
ESCC13E	0.296982	GD
ESCC14A	0.450131	GD
ESCC14B	0.296684	GD
ESCC14C	0.433884	GD
ESCC14D	0.239231	GD
ESCC14E	0.250362	GD
ESCC15A	0.423907	GD
ESCC15B	0.451454	GD
ESCC15C	0.436692	GD
ESCC15D	0.423783	GD
ESCC15E	0.420457	GD
ESCC16A	0.559293	GD
ESCC16B	0.248023	GD
ESCC16C	0.207729	GD
ESCC16D	0.388074	GD
ESCC16E	0.32196	GD
ESCC16F	0.332197	GD
ESCC17A	0.353808	GD
ESCC17B	0.261108	GD
ESCC17C	0.430126	GD
ESCC17D	0.244008	GD
ESCC17E	0.375081	GD
ESCC17F	0.392217	GD
ESCC17G	0.340958	GD
ESCC17H	0.549011	GD
ESCC18A	0.270779	NGD
ESCC18B	0.27245	NGD
ESCC18C	0.31129	NGD
ESCC18D	0.273233	NGD
ESCC19A	0.119136	NGD
ESCC19B	0.258082	NGD
ESCC19C	0.134865	NGD
ESCC19D	0.121187	NGD
ESCC20A	0.244535	NGD
ESCC20B	0.255177	NGD
ESCC20C	0.249973	GD
ESCC20D	0.24906	NGD
ESCC20E	0.256335	GD
ESCC20F	0.265773	GD
ESCC20G	0.251455	NGD
ESCC20H	0.246489	NGD
ESCC21A	0.277037	NGD
ESCC21B	0.274008	NGD
ESCC21C	0.273369	NGD
ESCC21D	0.280874	NGD
ESCC21E	0.274717	NGD
ESCC22A	0.493429	GD
ESCC22B	0.19411	GD
ESCC22C	0.228119	GD
ESCC23A	0.339192	GD
ESCC23B	0.331464	GD
ESCC23C	0.36175	GD
ESCC23D	0.439642	GD
ESCC23E	0.443776	GD
ESCC23F	0.429373	GD
ESCC24A	0.346759	GD
ESCC24B	0.362054	NGD
ESCC24C	0.303304	NGD
ESCC24D	0.280826	NGD
ESCC24E	0.318693	GD
ESCC24F	0.338739	NGD
ESCC24G	0.618456	GD
ESCC24H	0.549333	GD
ESCC24I	0.580542	GD
ESCC24J	0.269199	NGD
ESCC25A	0.314105	GD
ESCC25B	0.305685	GD
ESCC25C	0.225967	GD
ESCC25D	0.214811	GD
ESCC25E	0.157718	GD
ESCC25F	0.184788	GD
ESCC25G	0.227398	GD
ESCC26A	0.303223	NGD
ESCC26B	0.262404	NGD
ESCC26C	0.215406	NGD
ESCC26D	0.250353	NGD
ESCC27A	0.269963	GD
ESCC27B	0.194316	GD
ESCC27C	0.270403	GD
ESCC27D	0.544214	GD
ESCC27E	0.543995	GD
ESCC27F	0.269135	GD
ESCC27G	0.545965	GD
ESCC27H	0.194525	GD
ESCC27I	0.490795	GD
ESCC28A	0.093702	NGD
ESCC28B	0.075382	NGD
ESCC28C	0.118564	NGD
ESCC28D	0.069807	NGD
ESCC29A	0.000441	NGD
ESCC29B	0.019952	NGD
ESCC29C	0.000609	NGD
ESCC29D	0.000188	NGD
ESCC29E	0.000536	NGD
ESCC29F	0.00048	NGD
ESCC30A	0.28275	NGD
ESCC30B	0.376899	NGD
ESCC30C	0.289031	NGD
ESCC30D	0.290974	NGD
ESCC30E	0.382306	NGD
ESCC31A	0.247781	NGD
ESCC31B	0.288631	GD
ESCC31C	0.241376	NGD
ESCC31D	0.24202	NGD
ESCC31E	0.287422	NGD
ESCC31F	0.3034	NGD
ESCC31G	0.234524	NGD
ESCC32A	0.25448	GD
ESCC32B	0.298602	GD
ESCC32C	0.283643	GD
ESCC32D	0.291966	GD
ESCC33A	0.206968	NGD
ESCC33B	0.208184	NGD
ESCC33C	0.376599	GD
ESCC33D	0.193388	NGD
ESCC34A	0.236492	GD
ESCC34B	0.290683	GD
ESCC34C	0.315217	GD
ESCC34D	0.227286	GD
ESCC35A	0.346499	GD
ESCC35B	0.348859	GD
ESCC35C	0.349643	GD
ESCC35D	0.345719	GD
ESCC35E	0.351653	GD
ESCC36A	0.236964	NGD
ESCC36B	0.234391	NGD
ESCC36C	0.177702	NGD
ESCC36D	0.20802	NGD
ESCC36E	0.208053	NGD
ESCC36F	0.231295	NGD
ESCC36G	0.237993	NGD
ESCC36H	0.327654	NGD

## Sheet: Figure1F
sample_id	purity	ploidy	GD_status
ESCC01A	0.24	2.8	GD
ESCC01B	0.37	3	GD
ESCC01C	0.39	3	GD
ESCC01D	0.45	3	GD
ESCC02A	0.2	2.1	GD
ESCC02B	0.47	3.8	GD
ESCC02C	0.45	3.9	GD
ESCC02D	0.42	3.8	GD
ESCC03A	0.65	2.8	GD
ESCC03B	0.59	2.9	GD
ESCC03C	0.48	2.9	GD
ESCC03D	0.65	2.6	GD
ESCC04A	0.71	2.2	NGD
ESCC04B	0.6	2.1	NGD
ESCC04C	0.54	2.2	NGD
ESCC04D	0.54	2.3	NGD
ESCC05A	0.39	5.2	GD
ESCC05B	0.4	4.5	GD
ESCC05C	0.58	3.3	GD
ESCC06A	0.58	2.8	GD
ESCC06B	0.81	2.7	GD
ESCC06C	0.75	2.7	GD
ESCC06D	0.73	2.6	GD
ESCC07C	0.24	5.7	GD
ESCC07D	0.44	4.9	GD
ESCC08A	0.21	2.1	NGD
ESCC08B	0.25	2.1	NGD
ESCC08C	0.48	2.2	NGD
ESCC09A	0.36	3.2	GD
ESCC09B	0.64	3.3	GD
ESCC09C	0.53	3.3	GD
ESCC09D	0.69	3.5	GD
ESCC10A	0.4	2.3	GD
ESCC10B	0.35	4.1	GD
ESCC10C	0.6	3.7	GD
ESCC11A	0.88	1.9	NGD
ESCC11B	0.77	1.9	NGD
ESCC11C	0.79	1.9	NGD
ESCC11D	0.6	1.9	NGD
ESCC11E	0.78	1.9	NGD
ESCC11F	0.69	1.9	NGD
ESCC11G	0.57	3.5	NGD
ESCC11H	0.81	1.9	NGD
ESCC12A	0.27	3.3	GD
ESCC12B	0.32	3.4	GD
ESCC12C	0.41	3.3	GD
ESCC12D	0.25	3.4	GD
ESCC12E	0.29	3.3	GD
ESCC12F	0.28	3.3	GD
ESCC12G	0.32	3.4	GD
ESCC13A	0.65	3.3	GD
ESCC13B	0.73	3.2	GD
ESCC13C	0.78	3.6	GD
ESCC13D	0.64	3.3	GD
ESCC13E	0.71	3.3	GD
ESCC14A	0.74	3.2	GD
ESCC14B	0.32	3.3	GD
ESCC14C	0.35	3.2	GD
ESCC14D	0.38	3.3	GD
ESCC14E	0.42	3.3	GD
ESCC15A	0.34	3.4	GD
ESCC15B	0.4	3.5	GD
ESCC15C	0.4	3.4	GD
ESCC15D	0.34	3.5	GD
ESCC15E	0.52	3.5	GD
ESCC16A	0.5	3	GD
ESCC16B	0.36	3.8	GD
ESCC16C	0.57	3.9	GD
ESCC16D	0.59	3.4	GD
ESCC16E	0.49	3.6	GD
ESCC16F	0.3	3.7	GD
ESCC17A	0.55	3.9	GD
ESCC17B	0.76	3.9	GD
ESCC17C	0.58	4.1	GD
ESCC17D	0.74	3.9	GD
ESCC17E	0.43	4.1	GD
ESCC17F	0.53	4.1	GD
ESCC17G	0.41	4.5	GD
ESCC17H	0.33	4	GD
ESCC18A	0.9	2.2	NGD
ESCC18B	0.81	2.4	NGD
ESCC18C	0.77	2.2	NGD
ESCC18D	0.87	2.4	NGD
ESCC19A	0.81	2.1	NGD
ESCC19B	0.91	2	NGD
ESCC19C	0.86	2.1	NGD
ESCC19D	0.87	2.1	NGD
ESCC20A	0.91	1.9	NGD
ESCC20B	0.94	1.9	NGD
ESCC20C	0.84	3.9	GD
ESCC20D	0.9	1.9	NGD
ESCC20E	0.89	3.9	GD
ESCC20F	0.9	3.9	GD
ESCC20G	0.9	2	NGD
ESCC20H	0.91	1.9	NGD
ESCC21A	0.89	2.1	NGD
ESCC21B	0.88	2.1	NGD
ESCC21C	0.88	2	NGD
ESCC21D	0.89	2	NGD
ESCC21E	0.89	2	NGD
ESCC22A	0.92	3.2	GD
ESCC22B	0.85	6.1	GD
ESCC22C	0.93	2.1	GD
ESCC23A	0.56	4.5	GD
ESCC23B	0.27	4.2	GD
ESCC23C	0.38	4.1	GD
ESCC23D	0.61	4	GD
ESCC23E	0.65	4	GD
ESCC23F	0.68	4.1	GD
ESCC24A	0.86	4.3	GD
ESCC24B	0.73	2	NGD
ESCC24C	0.81	1.9	NGD
ESCC24D	0.86	2	NGD
ESCC24E	0.75	3.8	GD
ESCC24F	0.87	1.9	NGD
ESCC24G	0.46	5.5	GD
ESCC24H	0.52	5.5	GD
ESCC24I	0.51	4	GD
ESCC24J	0.87	1.9	NGD
ESCC25A	0.65	4.1	GD
ESCC25B	0.52	4	GD
ESCC25C	0.58	3.9	GD
ESCC25D	0.73	5.8	GD
ESCC25E	0.63	4.1	GD
ESCC25F	0.55	5.8	GD
ESCC25G	0.6	3.9	GD
ESCC26A	0.43	2.1	NGD
ESCC26B	0.52	2.1	NGD
ESCC26C	0.28	2.3	NGD
ESCC26D	0.38	2.2	NGD
ESCC27A	0.62	3.3	GD
ESCC27B	0.77	3.4	GD
ESCC27C	0.68	3.3	GD
ESCC27D	0.78	3.2	GD
ESCC27E	0.77	3.2	GD
ESCC27F	0.72	3.3	GD
ESCC27G	0.7	3.2	GD
ESCC27H	0.72	3.3	GD
ESCC27I	0.41	4.2	GD
ESCC28A	0.92	2.1	NGD
ESCC28B	0.75	2.2	NGD
ESCC28C	0.71	2.2	NGD
ESCC28D	0.84	2.1	NGD
ESCC29A	0.34	2.8	NGD
ESCC29B	0.21	3.5	NGD
ESCC29C	0.83	5.8	NGD
ESCC29D	0.18	4.1	NGD
ESCC29E	0.31	4.6	NGD
ESCC30A	0.84	3.4	NGD
ESCC30B	0.81	3.4	NGD
ESCC30C	0.88	3.4	NGD
ESCC30D	0.84	3.4	NGD
ESCC30E	0.83	3.4	NGD
ESCC31A	0.66	2.1	NGD
ESCC31B	0.67	4.1	GD
ESCC31C	0.77	2.1	NGD
ESCC31D	0.79	2	NGD
ESCC31E	0.71	2.2	NGD
ESCC31F	0.66	2.2	NGD
ESCC31G	0.8	2	NGD
ESCC32A	0.8	3.9	GD
ESCC32B	0.82	3.7	GD
ESCC32C	0.79	4	GD
ESCC32D	0.73	5.4	GD
ESCC33A	0.93	1.9	NGD
ESCC33B	0.93	1.9	NGD
ESCC33C	0.42	5.5	GD
ESCC33D	0.88	2	NGD
ESCC34A	0.7	4.4	GD
ESCC34B	0.85	3.8	GD
ESCC34C	0.76	4.1	GD
ESCC34D	0.77	3.9	GD
ESCC35A	0.87	3.3	GD
ESCC35B	0.75	3.4	GD
ESCC35C	0.85	3.3	GD
ESCC35D	0.77	3.3	GD
ESCC35E	0.59	3.4	GD
ESCC36A	0.82	2	NGD
ESCC36B	0.87	2	NGD
ESCC36C	0.83	2.1	NGD
ESCC36D	0.82	2	NGD
ESCC36E	0.85	2	NGD
ESCC36F	0.82	2	NGD
ESCC36G	0.86	2	NGD
ESCC36H	0.54	3.7	NGD

## Sheet: Figure2B-2C
anno_type	odd_ratio	pvalue	status
Alu	0.677334	4.41669e-10	hyper
CGI	6.56824	0	hyper
CGI_shore	5.95568	0	hyper
ERV1	0.42061	0.000614004	hyper
ERVK	0	0.278635	hyper
ERVL-MaLR	0.470372	0.000362796	hyper
ERVL	0.24999	0.000145408	hyper
GeneBody	1.53398	3.48084e-24	hyper
L1	0.547225	1.61361e-07	hyper
L2	0.611742	2.01833e-05	hyper
MIR	0.897301	0.216405	hyper
Promoter	2.14179	2.03197e-51	hyper
anno_type	odd_ratio	pvalue	status
Alu	0.573281	2.30493e-104	hypo
CGI	0.193062	0	hypo
CGI_shore	0.242132	0	hypo
ERV1	1.2422	0.00127527	hypo
ERVK	1.74208	0.0149974	hypo
ERVL-MaLR	1.15287	0.0181145	hypo
ERVL	0.993876	1	hypo
GeneBody	0.349495	0	hypo
L1	1.08008	0.0336185	hypo
L2	0.573686	1.57322e-34	hypo
MIR	0.632505	8.01747e-35	hypo
Promoter	0.409679	6.95048e-200	hypo

## Sheet: Figure3A-3C
geneName	gene_intertumoral_ith_value	gene_intratumoral_ith_value	rna_quadrants
WASH7P	0.665576	0.341362	Q1
AL627309.1	1.35169	0.501215	Q3
RP11-34P13.15	0.968587	0.406222	Q3
RP11-34P13.14	1.23171	0.210128	Q4
RP11-34P13.13	0.494353	0.220551	Q2
RNU6-1100P	0.637175	0.896318	Q1
RP4-669L17.10	0.521611	0.501276	Q1
RP4-669L17.8	0.569899	0.482347	Q1
MTND1P23	1.03478	0.401079	Q3
MTND2P28	1.01016	0.476144	Q3
hsa-mir-6723	1.21882	1.11964	Q3
RP5-857K21.7	1.18034	0.377036	Q3
MTATP8P1	0.575321	0.601034	Q1
MTATP6P1	0.974456	0.269659	Q4
RP5-857K21.11	1.01467	0.56354	Q3
RP11-206L10.1	0.529484	0.574882	Q1
RP11-206L10.3	0.283754	0.200992	Q2
RP11-206L10.5	0.921718	0.393716	Q3
RP11-206L10.2	0.44532	0.271247	Q2
RP11-206L10.9	0.510881	0.236548	Q2
RP11-206L10.8	0.555134	0.28233	Q2
AL669831.1	0.737416	0.471061	Q3
LINC00115	0.587658	0.300089	Q2
LINC01128	0.482931	0.143218	Q2
RP11-54O7.16	0.895133	0.294044	Q4
RP11-54O7.1	0.612305	0.296246	Q2
RP11-54O7.3	1.09	0.369703	Q3
SAMD11	1.35584	0.627696	Q3
AL645608.1	0.638417	0.53684	Q1
NOC2L	0.412174	0.205999	Q2
KLHL17	0.630482	0.456691	Q1
PLEKHN1	0.959976	0.562739	Q3
C1orf170	0.798844	0.337334	Q3
RP11-54O7.17	1.18217	0.523911	Q3
HES4	1.33886	0.49773	Q3
RP11-54O7.10	1.90074	0.751642	Q3
RP11-54O7.11	1.36867	0.483105	Q3
ISG15	1.78718	0.536756	Q3
AGRN	0.521704	0.584432	Q1
RP11-465B22.3	1.03231	0.394509	Q3
RP11-54O7.18	0.924555	0.354753	Q3
RNF223	1.69114	0.461097	Q3
C1orf159	0.461979	0.286174	Q2
MIR200B	1.02726	0.801103	Q3
MIR200A	1.2212	1.17252	Q3
MIR429	1.45307	0.55785	Q3
RP11-465B22.8	0.876837	0.255442	Q4
TTLL10	1.08989	0.537008	Q3
TNFRSF18	1.3953	0.252017	Q4
TNFRSF4	0.766861	0.411875	Q3
SDF4	0.395762	0.204745	Q2
B3GALT6	0.641614	0.446867	Q1
FAM132A	1.16734	0.692382	Q3
RP5-902P8.12	0.384409	0.182525	Q2
UBE2J2	0.408446	0.230221	Q2
RP5-902P8.10	0.645375	0.441503	Q1
SCNN1D	0.802538	0.48651	Q3
ACAP3	0.682662	0.428734	Q1
PUSL1	0.556059	0.237425	Q2
CPSF3L	0.301131	0.214886	Q2
RP5-890O3.9	0.50573	0.219223	Q2
GLTPD1	0.667849	0.333377	Q1
TAS1R3	0.816273	0.742174	Q3
DVL1	0.559421	0.30531	Q2
MXRA8	1.14791	1.02131	Q3
AURKAIP1	0.645928	0.323388	Q2
CCNL2	0.31503	0.249186	Q2
RP4-758J18.2	0.354497	0.271788	Q2
MRPL20	0.263801	0.287274	Q2
RP4-758J18.13	0.678674	0.434907	Q1
ANKRD65	1.46223	0.471188	Q3
RP4-758J18.7	1.16334	0.384905	Q3
TMEM88B	1.73424	1.51022	Q3
RP4-758J18.10	1.25663	0.515423	Q3
VWA1	0.935559	0.422686	Q3
ATAD3C	1.1845	0.724213	Q3
ATAD3B	0.38707	0.335265	Q1
ATAD3A	0.659874	0.274406	Q2
TMEM240	0.916819	0.660921	Q3
SSU72	0.411974	0.241012	Q2
AL645728.1	0.337105	0.243605	Q2
C1orf233	1.19467	0.275135	Q4
RP11-345P4.9	0.569253	0.175618	Q2
MIB2	0.818582	0.358469	Q3
MMP23B	1.00227	1.01466	Q3
CDK11B	0.313446	0.202897	Q2
RP11-345P4.10	0.654703	0.540022	Q1
SLC35E2B	0.453534	0.367663	Q1
RP11-345P4.7	1.03531	0.334165	Q3
RP11-345P4.6	1.11514	0.33191	Q4
MMP23A	0.693022	0.206227	Q2
RP1-283E3.8	0.446639	0.210469	Q2
RP1-283E3.4	0.774479	0.513117	Q3
SLC35E2	0.774085	0.316386	Q4
NADK	0.431845	0.286959	Q2
GNB1	0.415159	0.197358	Q2
RP1-140A9.1	0.700304	0.234276	Q4
CALML6	0.508862	0.434546	Q1
TMEM52	1.0851	0.492881	Q3
C1orf222	0.760593	0.07533	Q4
GABRD	0.906015	0.6167	Q3
PRKCZ	0.273031	0.17142	Q2
RP11-181G12.2	0.494192	0.183285	Q2
C1orf86	0.53364	0.331324	Q2
SKI	0.478575	0.25325	Q2
MORN1	0.475775	0.386724	Q1
RP4-740C4.6	0.861758	0.590869	Q3
RP4-740C4.7	0.826778	0.449861	Q3
RP4-740C4.9	0.543803	0.399757	Q1
RP4-740C4.8	0.351639	0.235975	Q2
RER1	0.269806	0.237475	Q2
PEX10	0.304571	0.189674	Q2
PLCH2	1.67776	0.297445	Q4
RP3-395M20.2	1.10426	0.309224	Q4
RP3-395M20.3	1.25976	0.607442	Q3
PANK4	0.356698	0.212514	Q2
HES5	0.869294	0.51663	Q3
RP3-395M20.12	1.1388	0.417863	Q3
RP3-395M20.8	1.14025	0.244322	Q4
TNFRSF14	0.962323	0.486999	Q3
RP3-395M20.7	0.791179	0.286809	Q4
RP3-395M20.9	1.04404	0.346888	Q3
FAM213B	0.760144	0.338819	Q3
TTC34	0.533333	0.153252	Q2
LINC00982	0.867081	0.215037	Q4
PRDM16	1.4761	0.966593	Q3
ARHGEF16	0.987215	1.16035	Q3
RP11-168F9.2	1.21935	1.36586	Q3
MEGF6	1.17433	0.676993	Q3
RP11-46F15.2	0.652802	0.464454	Q1
TPRG1L	0.440068	0.378607	Q1
WRAP73	0.489353	0.192003	Q2
TP73	1.29979	0.184913	Q4
RP5-1092A11.2	0.59212	0.48309	Q1
TP73-AS1	0.886558	0.196017	Q4
SMIM1	0.93234	0.280163	Q4
LRRC47	0.480158	0.183595	Q2
RN7SL574P	0.917339	0.582436	Q3
RP1-286D6.5	0.629633	0.447542	Q1
CEP104	0.385311	0.10515	Q2
DFFB	0.58532	0.215366	Q2
C1orf174	0.462445	0.117205	Q2
AJAP1	0.598649	0.27248	Q2
MIR4689	1.09649	0.721565	Q3
NPHP4	0.440346	0.273711	Q2
KCNAB2	0.786658	0.443332	Q3
RPL22	0.424832	0.204978	Q2
RP1-120G22.11	0.712346	0.450598	Q3
RNF207	0.81597	0.345033	Q3
ICMT	0.472467	0.189778	Q2
LINC00337	0.317436	0.258179	Q2
GPR153	1.13793	0.373951	Q3
ACOT7	0.5071	0.236526	Q2
HES2	1.61888	0.682743	Q3
ESPN	0.855516	0.849693	Q3
MIR4252	0.985196	0	Q4
RP1-202O8.2	0.853073	0.622803	Q3
TNFRSF25	0.676826	0.417609	Q1
PLEKHG5	0.764661	0.331508	Q4
NOL9	0.390984	0.302884	Q2
RP11-58A11.2	0.656661	0.341557	Q1
ZBTB48	0.361686	0.445013	Q1
KLHL21	0.800899	0.307313	Q4
PHF13	0.45897	0.203562	Q2
THAP3	0.383548	0.137485	Q2
DNAJC11	0.328051	0.132261	Q2
RP11-312B8.1	0.862763	0.571948	Q3
CAMTA1	0.111084	0.226101	Q2
RP11-338N10.2	0.562683	0.22513	Q2
RP11-338N10.3	1.14447	0.86438	Q3
VAMP3	0.588694	0.117474	Q2
RP3-467L1.6	1.1184	0.194031	Q4
PER3	1.13826	0.16512	Q4
UTS2	1.19421	0.382102	Q3
TNFRSF9	1.1484	0.938183	Q3
PARK7	0.292745	0.240115	Q2
Y_RNA	1.20777	0.6005	Q3
ERRFI1	0.888963	0.587336	Q3
SLC45A1	0.753904	0.325785	Q4
RERE	0.450314	0.0957878	Q2
RP5-1115A15.1	0.431674	0.390073	Q1
ENO1	0.679032	0.297201	Q2
ENO1-IT1	0.784369	0.461323	Q3
SLC2A5	0.844236	0.349962	Q3
GPR157	0.737038	0.291888	Q4
MIR34A	1.4778	0.679529	Q3
RP3-510D11.2	0.880468	0.32081	Q4
H6PD	0.677978	0.146503	Q2
SPSB1	0.702518	0.204949	Q4
SLC25A33	0.601152	0.34487	Q1
RP13-15M17.1	0.595926	0.77941	Q1
TMEM201	0.51569	0.182524	Q2
PIK3CD	0.582443	0.312453	Q2
RP11-558F24.4	1.13062	0.396252	Q3
CLSTN1	0.75382	0.400092	Q3
CTNNBIP1	0.585401	0.279071	Q2
LZIC	0.507376	0.146075	Q2
RP11-84A14.4	0.433414	0.40467	Q1
NMNAT1	0.632167	0.374941	Q1
RN7SKP269	0.549324	0.312768	Q2
MIR5697	0.450362	1.25078	Q1
RBP7	1.52154	0.804939	Q3
UBE4B	0.439926	0.20946	Q2
PGAM1P11	0.398601	0.406294	Q1
RNU6-828P	1.36312	0.462696	Q3
KIF1B	0.526982	0.249697	Q2
RNU6-37P	1.12417	1.53928	Q3
PGD	1.45626	0.277861	Q4
APITD1	0.621437	0.505864	Q1
CORT	0.489498	0.314441	Q2
DFFA	0.340869	0.190118	Q2
PEX14	0.357662	0.165254	Q2
RN7SL614P	0.784676	0.303984	Q4
CASZ1	0.817397	0.306835	Q4
RP4-734G22.3	0.441347	0.194199	Q2
TARDBP	0.325328	0.196105	Q2
MASP2	0.484157	0.287838	Q2
RP4-635E18.8	0.770968	0.310702	Q4
SRM	0.581252	0.287433	Q2
EXOSC10	0.368497	0.220108	Q2
RP4-635E18.6	0.325047	0.285742	Q2
MTOR	0.354369	0.116759	Q2
UBIAD1	0.437015	0.0954477	Q2
UBE2V2P3	0.532339	0.0966092	Q2
FBXO2	1.63012	0.821636	Q3
FBXO44	0.622271	0.275822	Q2
FBXO6	0.634109	0.190953	Q2
MAD2L2	0.670173	0.274652	Q2
DRAXIN	0.57893	0.185145	Q2
AGTRAP	0.80339	0.389189	Q3
MTHFR	0.398274	0.113238	Q2
CLCN6	0.417952	0.191881	Q2
RNU5E-1	0.943238	0.456113	Q3
KIAA2013	0.452529	0.173199	Q2
PLOD1	0.52638	0.380758	Q1
MFN2	0.625951	0.168889	Q2
MIIP	0.512907	0.33495	Q1
TNFRSF8	0.926622	0.320841	Q4
TNFRSF1B	1.04301	0.633196	Q3
MIR4632	0.899454	0.698313	Q3
VPS13D	0.5183	0.130138	Q2
SNORA59A	0.925686	0.397474	Q3
DHRS3	0.678146	0.311324	Q2
RNU6ATAC18P	1.03461	0.609079	Q3
RP11-474O21.5	1.40576	0.457999	Q3
LRRC38	0.564718	0.476489	Q1
PDPN	1.08658	0.344374	Q3
CTA-520D8.2	1.82597	1.04745	Q3
PRDM2	0.458551	0.0826884	Q2
KAZN	0.720837	0.30834	Q4
TMEM51	0.70359	0.488225	Q3
FHAD1	0.74766	0.183565	Q4
EFHD2	0.458347	0.277771	Q2
CELA2B	0.545672	0.345988	Q1
CASP9	0.690747	0.239842	Q2
DNAJC16	0.486846	0.206402	Q2
AGMAT	1.32494	0.563961	Q3
CHCHD2P6	0.880921	0.193524	Q4
DDI2	0.332913	0.129128	Q2
PLEKHM2	0.387768	0.144184	Q2
RP11-288I21.1	0.394241	0.299513	Q2
SLC25A34	0.657184	0.406842	Q1
FBLIM1	0.746531	0.349403	Q3
RP11-169K16.6	0.488503	0.49017	Q1
RP11-169K16.7	0.714395	0.196889	Q4
RP11-169K16.8	0.80089	0.33178	Q4
RP11-169K16.9	0.562205	0.114254	Q2
SPEN	0.409236	0.175304	Q2
ZBTB17	0.385292	0.232786	Q2
HSPB7	1.2776	0.475808	Q3
RP11-5P18.10	0.824246	0.263833	Q4
CLCNKB	0.549893	0.203563	Q2
FAM131C	1.14619	0.65259	Q3
EPHA2	0.980009	0.555158	Q3
RP11-276H7.2	0.862098	0.549118	Q3
RP11-276H7.3	0.69576	0.646223	Q3
ARHGEF19	0.694605	0.363954	Q1
ANO7P1	0.851655	0.314745	Q4
C1orf134	0.56734	0.145176	Q2
RSG1	0.583472	0.189353	Q2
MT1XP1	0.989086	0.872769	Q3
FBXO42	0.316502	0.157084	Q2
SZRD1	0.338203	0.209582	Q2
NECAP2	0.334143	0.143377	Q2
RP4-798A10.2	0.362117	0.268692	Q2
CROCCP3	0.537248	0.210726	Q2
RNU1-1	0.80866	0.813584	Q3
RP4-798A10.7	0.664719	0.431514	Q1
NBPF1	0.613708	0.195178	Q2
CROCCP2	0.426234	0.205669	Q2
MST1P2	0.868234	0.555391	Q3
EIF1AXP1	0.786257	0.450325	Q3
ESPNP	1.39604	0.664669	Q3
CROCC	0.746697	0.369044	Q3
CROCCP4	0.603317	0.615918	Q1
MST1L	0.971558	0.499287	Q3
U1	0.793252	0.0777499	Q4
RP11-108M9.4	1.15918	0.716833	Q3
RP11-108M9.5	0.764224	0.410128	Q3
RNU1-2	0.519367	0.616158	Q1
RP11-108M9.6	0.559016	0.655846	Q1
MFAP2	1.3128	0.976426	Q3
RP1-37C10.3	0.583244	0.468973	Q1
ATP13A2	0.64568	0.244771	Q2
SDHB	0.477249	0.170597	Q2
PADI2	1.28103	0.358246	Q3
RP11-380J14.1	0.71152	0.242464	Q4
PADI1	2.20424	0.535036	Q3
PADI3	2.14708	0.755811	Q3
MIR3972	1.62155	0.94266	Q3
PADI4	0.460631	0.32168	Q2
RCC2	0.431545	0.181086	Q2
ARHGEF10L	0.731946	0.235347	Q4
ACTL8	1.90236	0.164223	Q4
IGSF21	0.738242	0.606609	Q3
PAX7	1.54838	0.075782	Q4
ALDH4A1	0.880087	0.392074	Q3
MIR1290	0.767297	0.857968	Q3
IFFO2	1.23514	0.766034	Q3
UBR4	0.39465	0.0664458	Q2
AL137127.1	1.04307	0.213121	Q4
RP1-43E13.2	0.764552	0.291671	Q4
EMC1	0.301747	0.317399	Q2
MRTO4	0.471201	0.276107	Q2
AKR7L	0.857517	0.356561	Q3
AKR7A3	1.05458	0.440383	Q3
RP4-657E11.10	0.784277	0.316441	Q4
AKR7A2	0.385871	0.268244	Q2
RNU6-1099P	0.983532	0.532582	Q3
PQLC2	0.340642	0.221102	Q2
CAPZB	0.219306	0.258497	Q2
MINOS1	0.395923	0.17057	Q2
RPS14P3	0.656395	0.503632	Q1
NBL1	0.859064	0.889613	Q3
TMCO4	0.72185	0.185434	Q4
OTUD3	0.52547	0.30118	Q2
PLA2G2A	2.66224	1.87938	Q3
PLA2G5	1.088	0.839258	Q3
PLA2G2D	0.744164	0.812783	Q3
UBXN10-AS1	0.50999	0.368935	Q1
UBXN10	0.527593	0.157872	Q2
CAMK2N1	1.15565	0.587338	Q3
MUL1	0.361378	0.102047	Q2
FAM43B	0.786653	0.439642	Q3
CDA	1.50229	0.58221	Q3
PINK1	0.82571	0.255725	Q4
PINK1-AS	0.369133	0.181	Q2
DDOST	0.287208	0.136037	Q2
KIF17	0.381849	0.290188	Q2
SH2D5	1.61648	0.728371	Q3
HP1BP3	0.539511	0.160355	Q2
EIF4G3	0.422554	0.272143	Q2
RNU7-200P	0.841339	0.764491	Q3
RPS15AP6	0.83532	0.648236	Q3
RP11-487E1.2	0.736022	0.806478	Q3
AL031005.1	1.73166	0.807349	Q3
ECE1	0.664531	0.564447	Q1
RP3-329E20.2	0.54136	0.208	Q2
PPP1R11P1	1.72232	0	Q4
NBPF2P	1.09963	0.610612	Q3
HS6ST1P1	0.475078	0.323246	Q2
NBPF3	0.863538	0.213234	Q4
ALPL	1.14092	0.616137	Q3
RAP1GAP	1.41257	0.276337	Q4
USP48	0.422843	0.163089	Q2
HSPG2	0.936022	0.346285	Q3
LINC00339	0.324014	0.254136	Q2
CDC42	0.470483	0.165152	Q2
CDC42-IT1	0.393512	0.468044	Q1
RP1-224A6.8	0.650941	0.352979	Q1
RP1-224A6.9	0.612299	0.460763	Q1
WNT4	2.15042	0.534693	Q3
ZBTB40	0.262678	0.0761523	Q2
ZBTB40-IT1	0.787713	0.456673	Q3
C1QA	1.16169	0.697056	Q3
C1QC	1.07968	0.657355	Q3
C1QB	1.2068	0.72763	Q3
EPHB2	1.3514	0.400101	Q3
RP1-74M1.3	0.669989	0.238408	Q2
C1orf234	0.631899	0.273553	Q2
KDM1A	0.439226	0.193078	Q2
MIR4419A	0.688161	0.327872	Q2
LUZP1	0.567586	0.126148	Q2
HTR1D	1.02189	0.240591	Q4
RP5-1057J7.6	1.03966	0.422017	Q3
HNRNPR	0.594238	0.206864	Q2
ZNF436	0.673007	0.359972	Q1
C1orf213	0.645951	0.122929	Q2
RP5-1057J7.7	0.638384	0.307499	Q2
TCEA3	1.05235	0.307074	Q4
ASAP3	0.901822	0.42871	Q3
E2F2	1.04985	0.658486	Q3
RP1-150O5.3	0.789384	0.512676	Q3
ID3	0.784229	0.901896	Q3
RPL11	0.401136	0.227034	Q2
RN7SL532P	0.716436	0.95348	Q3
TCEB3	0.463919	0.182863	Q2
RP5-886K2.3	0.336066	0.316848	Q2
PITHD1	0.34348	0.244371	Q2
LYPLA2	0.353836	0.326141	Q2
GALE	0.704909	0.351188	Q3
HMGCL	0.406256	0.241069	Q2
FUCA1	0.873743	0.260581	Q4
PNRC2	0.516143	0.157987	Q2
SRSF10	0.56679	0.169792	Q2
MYOM3	1.13128	0.344999	Q3
IL22RA1	0.843029	0.342771	Q3
IFNLR1	0.874334	0.380006	Q3
RP11-10N16.3	0.933402	0.306412	Q4
GRHL3	1.84926	0.600813	Q3
STPG1	0.756732	0.226679	Q4
NIPAL3	0.347339	0.236335	Q2
RCAN3	0.580175	0.254503	Q2
NCMAP	1.02206	0.557801	Q3
SRRM1	0.518325	0.184869	Q2
snoU13	0.794413	1.00428	Q3
CLIC4	0.883275	0.246573	Q4
RUNX3	0.796128	0.303248	Q4
RP11-84D1.1	0.874342	0.459047	Q3
SYF2	0.340389	0.173548	Q2
C1orf63	0.58081	0.239905	Q2
RP3-465N24.6	0.605159	0.521066	Q1
RP3-465N24.5	1.0001	0.150744	Q4
RHD	0.47973	0.104974	Q2
SDHDP6	0.611408	0.383569	Q1
RP11-335G20.7	0.817989	0.492724	Q3
TMEM50A	0.31326	0.108077	Q2
RNU6-1171P	1.20822	1.40249	Q3
RHCE	0.490479	0.382381	Q1
RP3-469D22.1	0.7763	0.497107	Q3
TMEM57	0.335019	0.171121	Q2
LDLRAP1	0.548025	0.408071	Q1
RP11-70P17.1	0.677534	0.532207	Q1
MAN1C1	0.996756	0.315449	Q4
SEPN1	0.527886	0.247699	Q2
MTFR1L	0.222551	0.189778	Q2
AUNIP	0.749661	0.470042	Q3
PAQR7	0.394814	0.219655	Q2
STMN1	0.622037	0.449047	Q1
SNRPFP2	0.562418	0.374472	Q1
RP1-125I3.4	0.577725	0.863009	Q1
PAFAH2	0.51558	0.241523	Q2
PDIK1L	0.705052	0.272092	Q4
FAM110D	0.66107	0.299357	Q2
CNKSR1	0.402575	0.193499	Q2
CEP85	0.543838	0.26256	Q2
RP11-231P20.5	0.717266	0.65365	Q3
SH3BGRL3	0.550338	0.302012	Q2
UBXN11	0.571988	0.281803	Q2
CD52	0.823669	0.607641	Q3
AIM1L	1.46302	0.889157	Q3
RP11-569G9.7	1.34569	0.777294	Q3
ZNF683	1.10271	0.386946	Q3
DHDDS	0.209666	0.14842	Q2
RP3-476K8.4	0.75035	0.478543	Q3
RP3-476K8.3	0.712768	0.448554	Q3
HMGN2	0.530068	0.247779	Q2
RPS6KA1	0.573535	0.269611	Q2
RP5-968P14.2	0.688409	0.384005	Q1
ARID1A	0.407473	0.0776925	Q2
RN7SL501P	0.391944	0.472752	Q1
PIGV	0.465973	0.149635	Q2
ZDHHC18	0.498757	0.193808	Q2
SFN	1.71945	0.547073	Q3
GPN2	0.314113	0.148015	Q2
GPATCH3	0.295946	0.246218	Q2
NUDC	0.31886	0.233143	Q2
C1orf172	0.47212	0.382744	Q1
TRNP1	1.33027	0.173456	Q4
FAM46B	2.05752	0.603949	Q3
SLC9A1	0.514828	0.221326	Q2
NPM1P39	0.671178	0.222561	Q2
WDTC1	0.590589	0.156829	Q2
RP11-4K3__A.3	0.603744	0.915921	Q1
TMEM222	0.278787	0.222055	Q2
RNU6-48P	0.986687	0.546561	Q3
RP11-4K3__A.5	0.526211	0.375747	Q1
SYTL1	1.1616	0.334927	Q3
MAP3K6	0.900956	0.2186	Q4
FCN3	0.489809	0.293512	Q2
CD164L2	1.11285	0.591341	Q3
GPR3	1.1158	0.682149	Q3
WASF2	0.674857	0.26747	Q2
RP1-159A19.4	1.06895	0.816365	Q3
AHDC1	0.711362	0.249703	Q4
FGR	0.814884	0.566143	Q3
RP1-159A19.3	0.602704	0.728108	Q1
IFI6	1.93329	0.482114	Q3
RP11-288L9.4	1.29784	0.688634	Q3
FAM76A	0.451877	0.100321	Q2
RP3-426I6.2	0.618611	0.333373	Q1
STX12	0.61303	0.112702	Q2
RP3-426I6.5	0.974263	0.646275	Q3
RP3-426I6.6	0.725063	0.289221	Q4
PPP1R8	0.357736	0.117079	Q2
SCARNA1	0.851455	0.724753	Q3
THEMIS2	0.575382	0.385416	Q1
RPA2	0.442132	0.136411	Q2
SMPDL3B	1.51397	0.525299	Q3
XKR8	0.346534	0.248146	Q2
EYA3	0.392141	0.188819	Q2
RP11-460I13.6	0.763633	0.400906	Q3
RN7SL559P	0.377932	0.380103	Q1
SPCS2P4	0.305398	0.345884	Q1
PTAFR	0.912452	0.359384	Q3
DNAJC8	0.336451	0.171321	Q2
AL353354.1	0.587334	0.969209	Q1
ATPIF1	0.479628	0.173384	Q2
RP5-1092A3.4	0.983679	0.452515	Q3
SESN2	0.662035	0.194849	Q2
MED18	0.299768	0.139077	Q2
PHACTR4	0.36591	0.162093	Q2
RNU6ATAC27P	1.12684	0.928272	Q3
RCC1	0.645524	0.21666	Q2
SNHG3	0.620459	0.246705	Q2
SNORA73B	0.930229	0.605459	Q3
PRDX3P2	0.484893	0.370152	Q1
TRNAU1AP	0.436887	0.140548	Q2
SNHG12	0.523994	0.287205	Q2
SNORD99	0.907592	0.310423	Q4
TAF12	0.457989	0.224757	Q2
RAB42	0.778419	0.334554	Q3
RP11-442N24__B.1	0.419474	0.281465	Q2
RNU11	0.997966	0.608967	Q3
GMEB1	0.27226	0.24115	Q2
YTHDF2	0.240415	0.259937	Q2
EPB41	0.608035	0.221323	Q2
RP4-604A21.1	0.522161	0.266865	Q2
TMEM200B	0.993424	0.216722	Q4
SRSF4	0.401577	0.164132	Q2
RP11-242O24.5	0.733367	0.435432	Q3
MECR	0.226677	0.241341	Q2
RP11-467D18.2	0.479812	0.382577	Q1
PTPRU	1.11506	0.69333	Q3
MATN1-AS1	0.536328	0.154298	Q2
LAPTM5	1.07623	0.614411	Q3
MIR4420	1.02764	1.25505	Q3
SDC3	0.554568	0.0757791	Q2
PUM1	0.360794	0.151546	Q2
SNORD103A	1.30693	0.702715	Q3
SNORD103B	1.14754	0.329323	Q4
SNORD85	1.14827	1.00201	Q3
NKAIN1	1.0315	0.444975	Q3
SNRNP40	0.545303	0.16192	Q2
RP11-490K7.4	0.727422	0.736991	Q3
ZCCHC17	0.23591	0.160212	Q2
FABP3	1.7394	0.718556	Q3
SERINC2	0.71296	0.405272	Q3
AC114494.1	0.633999	0.534989	Q1
RP11-73M7.1	1.09557	1.08848	Q3
TINAGL1	1.18534	1.23838	Q3
PEF1	0.24761	0.159996	Q2
RP11-73M7.6	0.5844	0.458071	Q1
COL16A1	1.10064	0.842913	Q3
BAI2	1.22179	0.271553	Q4
SPOCD1	0.806846	0.604268	Q3
RP11-84A19.4	0.843064	0.481296	Q3
PTP4A2	0.663159	0.116615	Q2
AL136115.1	0.461315	0.334576	Q1
RP4-534N18.2	0.519512	0.438723	Q1
KHDRBS1	0.29322	0.119978	Q2
RP11-277A4.4	0.635031	0.34883	Q1
TMEM39B	0.30189	0.161733	Q2
MIR5585	1.18376	1.19954	Q3
KPNA6	0.451427	0.172232	Q2
TXLNA	0.481447	0.119344	Q2
CCDC28B	0.770216	0.357849	Q3
IQCC	0.337187	0.197281	Q2
DCDC2B	0.329418	0.225034	Q2
TMEM234	0.378917	0.195609	Q2
EIF3I	0.332389	0.211451	Q2
MTMR9LP	0.704135	0.507643	Q3
FAM167B	0.449025	0.420481	Q1
LCK	0.84001	0.353125	Q3
HDAC1	0.47024	0.269262	Q2
MARCKSL1	0.657461	0.33373	Q1
TSSK3	0.298786	0.152145	Q2
FAM229A	0.598215	0.265643	Q2
BSDC1	0.44319	0.226272	Q2
ZBTB8A	0.42409	0.218243	Q2
ZBTB8OS	0.262208	0.14937	Q2
RBBP4	0.563703	0.196802	Q2
SYNC	0.737856	0.477002	Q3
RP11-114B7.6	0.965469	0.368259	Q3
KIAA1522	0.46989	0.272553	Q2
YARS	0.467737	0.235463	Q2
S100PBP	0.548497	0.132833	Q2
FNDC5	0.748236	0.630471	Q3
HPCA	0.612095	0.356802	Q1
TMEM54	0.514944	0.201512	Q2
RNF19B	0.786237	0.290273	Q4
FKSG48	2.12086	1.08885	Q3
RP4-803A2.1	0.690961	0.262707	Q2
AK2	0.399041	0.197019	Q2
ADC	0.840311	0.510581	Q3
TRIM62	0.426466	0.21189	Q2
ZNF362	0.68112	0.292559	Q2
RP11-415J8.7	0.770457	0.336769	Q3
RP11-415J8.3	0.539275	0.375251	Q1
PHC2	0.435343	0.430754	Q1
MIR3605	1.09904	0.961787	Q3
RN7SKP16	1.06238	0.484814	Q3
RP11-415J8.5	0.446691	0.286492	Q2
ZSCAN20	0.486833	0.114075	Q2
CSMD2	0.987331	0.920305	Q3
SMIM12	0.419509	0.17472	Q2
GJB5	1.98201	0.356085	Q3
GJB4	1.35606	0.325475	Q4
GJB3	1.21397	0.371855	Q3
GJA4	1.0179	0.663498	Q3
RP5-997D16.2	0.646672	0.254067	Q2
DLGAP3	1.06673	0.141403	Q4
RP11-244H3.1	0.591959	0.248534	Q2
ZMYM6	0.48866	0.139967	Q2
ZMYM1	0.721519	0.240868	Q4
SFPQ	0.388822	0.192164	Q2
ZMYM4	0.423764	0.178526	Q2
RPL5P4	0.472213	0.326645	Q2
RNY5P1	0.678877	1.14975	Q1
KIAA0319L	0.405553	0.166271	Q2
NCDN	0.391313	0.183164	Q2
RP4-728D4.2	0.500173	0.387253	Q1
TFAP2E	1.13905	0.589974	Q3
PSMB2	0.47581	0.297828	Q2
C1orf216	0.485415	0.26452	Q2
CLSPN	0.916356	0.201807	Q4
AGO4	0.600596	0.305957	Q2
AGO1	0.505138	0.10644	Q2
RP4-789D17.5	0.618096	0.74259	Q1
AGO3	0.455251	0.164973	Q2
RP4-665N4.8	0.515051	0.282521	Q2
TEKT2	1.38149	0.292163	Q4
ADPRHL2	0.338046	0.249529	Q2
COL8A2	1.05151	1.06433	Q3
TRAPPC3	0.279563	0.163557	Q2
MAP7D1	0.603535	0.230112	Q2
THRAP3	0.421851	0.133701	Q2
SH3D21	0.93141	0.470808	Q3
EVA1B	0.830648	0.459499	Q3
RP11-268J15.5	0.858211	0.531263	Q3
STK40	0.361729	0.181503	Q2
LSM10	0.237601	0.203972	Q2
OSCP1	0.575804	0.199501	Q2
SNORA63	0.762256	0.592541	Q3
MRPS15	0.355376	0.250181	Q2
CSF3R	0.7507	0.767766	Q3
LINC01137	0.681464	0.481657	Q1
ZC3H12A	1.05557	0.262712	Q4
MEAF6	0.366398	0.190331	Q2
MIR5581	1.40614	0.61979	Q3
SNIP1	0.356883	0.229338	Q2
FTH1P1	0.687512	0.532289	Q1
DNALI1	0.865217	0.427564	Q3
GNL2	0.322745	0.205711	Q2
RSPO1	0.728416	0.542771	Q3
C1orf109	0.450286	0.128011	Q2
CDCA8	0.719491	0.222696	Q4
MANEAL	1.21384	0.33856	Q3
YRDC	0.405564	0.239448	Q2
C1orf122	0.751735	0.299	Q4
MTF1	0.524237	0.159763	Q2
AL929472.1	0.808061	0.750098	Q3
INPP5B	0.422419	0.167701	Q2
RNU6-584P	1.12827	0.96786	Q3
SF3A3	0.402283	0.202631	Q2
RNU6-510P	1.43173	0.598206	Q3
FHL3	0.541345	0.37057	Q1
UTP11L	0.354303	0.150153	Q2
POU3F1	2.13065	0.386781	Q3
RP5-884C9.2	1.43363	0.48559	Q3
RRAGC	0.482587	0.21686	Q2
RP5-864K19.4	0.600401	0.385022	Q1
MYCBP	0.447421	0.263911	Q2
RHBDL2	1.18318	0.664467	Q3
AKIRIN1	0.428553	0.218193	Q2
NDUFS5	0.491572	0.15909	Q2
MACF1	0.732802	0.140124	Q4
KIAA0754	0.800201	0.396538	Q3
BMP8A	0.929874	0.832791	Q3
OXCT2P1	0.499833	0.463896	Q1
RP11-69E11.4	0.710269	0.508524	Q3
PPIEL	0.968458	0.141248	Q4
PABPC4	0.316325	0.187628	Q2
RP11-69E11.8	0.72841	0.663198	Q3
SNORA55	0.902783	0.291581	Q4
HEYL	0.843344	0.759345	Q3
RP1-144F13.3	0.539644	0.834179	Q1
PPIE	0.272772	0.287425	Q2
BMP8B	0.871107	0.48672	Q3
OXCT2	0.600431	0.69441	Q1
RP1-118J21.25	0.853075	0.1846	Q4
TRIT1	0.572208	0.2182	Q2
MYCL	1.56738	0.708038	Q3
RP1-118J21.5	0.71281	0.417546	Q3
MFSD2A	1.05172	0.419645	Q3
RP3-342P20.2	1.20812	0.572902	Q3
CAP1	0.435844	0.259982	Q2
PPT1	0.676372	0.379932	Q1
RLF	0.541925	0.439463	Q1
RP1-39G22.7	0.581681	0.186393	Q2
ZMPSTE24	0.387605	0.14983	Q2
COL9A2	1.28016	1.048	Q3
SMAP2	0.430492	0.220285	Q2
ZFP69B	0.610007	0.274473	Q2
RP1-228H13.5	0.628286	0.120247	Q2
ZFP69	0.370921	0.138195	Q2
RP11-656D10.3	0.6781	0.33048	Q2
EXO5	0.448302	0.186114	Q2
RP11-656D10.6	0.759774	0.329556	Q4
ZNF684	0.430145	0.103652	Q2
RIMS3	1.22	0.483993	Q3
NFYC-AS1	0.894331	0.561259	Q3
NFYC	0.393544	0.183146	Q2
KCNQ4	0.683463	0.44558	Q1
CITED4	1.42128	0.813784	Q3
CTPS1	0.585916	0.276485	Q2
SLFNL1	0.411082	0.240505	Q2
SCMH1	0.477852	0.236418	Q2
FOXO6	1.19367	0.510503	Q3
RP11-399E6.4	0.715811	0.563138	Q3
EDN2	2.36978	1.53188	Q3
HIVEP3	0.883279	0.296713	Q4
RP11-486B10.3	0.827034	0.341591	Q3
RP11-486B10.4	1.31059	0.431479	Q3
FOXJ3	0.417308	0.158949	Q2
RP11-223A3.1	0.39555	0.280296	Q2
RIMKLA	1.091	0.531403	Q3
ZMYND12	0.490829	0.0903772	Q2
PPCS	0.359928	0.263646	Q2
TMSB4XP1	0.709881	0.351675	Q3
PPIH	0.43066	0.251107	Q2
RP5-994D16.3	0.466665	0.350915	Q1
YBX1	0.62226	0.244613	Q2
LEPRE1	0.559838	0.530354	Q1
C1orf50	0.335551	0.143877	Q2
RP5-994D16.9	0.469671	0.172869	Q2
CCDC23	0.45942	0.235117	Q2
ERMAP	0.706028	0.333541	Q3
RP11-342M1.3	0.669696	0.640108	Q1
ZNF691	0.447964	0.278452	Q2
SLC2A1	1.42262	0.652051	Q3
SLC2A1-AS1	0.897704	0.589657	Q3
RNU6-880P	1.03391	1.35914	Q3
FAM183A	1.35295	0.707328	Q3
EBNA1BP2	0.519549	0.296295	Q2
TMEM125	1.32096	0.324448	Q4
C1orf210	1.02166	0.309563	Q4
TIE1	0.868215	0.700478	Q3
RP1-92O14.3	0.779431	0.146292	Q4
CDC20	0.734205	0.246135	Q4
ELOVL1	0.404676	0.153786	Q2
MED8	0.20973	0.156267	Q2
RP1-92O14.6	0.568169	0.329838	Q2
SZT2	0.330288	0.183875	Q2
HYI	0.328406	0.280735	Q2
HYI-AS1	0.413627	0.400557	Q1
PTPRF	0.596718	0.120297	Q2
KDM4A	0.477659	0.224293	Q2
KDM4A-AS1	0.787325	0.207919	Q4
ST3GAL3	0.662997	0.334876	Q1
RP11-184I16.4	1.1157	0.537706	Q3
RNU6-1058P	0.882906	0.750098	Q3
ARTN	2.06503	0.453198	Q3
RP11-7O11.3	0.515266	0.352177	Q1
IPO13	0.488849	0.174154	Q2
DPH2	0.518314	0.234256	Q2
ATP6V0B	0.270818	0.169992	Q2
B4GALT2	0.578257	0.195174	Q2
CCDC24	0.621318	0.545466	Q1
SLC6A9	0.688889	0.419241	Q1
RP11-570P14.1	0.548068	0.527876	Q1
DMAP1	0.280792	0.159584	Q2
ERI3	0.35652	0.157665	Q2
ERI3-IT1	0.544675	0.18258	Q2
RNF220	0.326414	0.192562	Q2
TMEM53	0.218687	0.129836	Q2
C1orf228	0.444578	0.285608	Q2
RNU5D-1	0.737854	0.692727	Q3
KIF2C	0.60348	0.22213	Q2
RP11-269F19.2	0.574702	0.244397	Q2
RPS8	0.481471	0.237072	Q2
SNORD46	1.17586	0.580342	Q3
RPS15AP11	0.477563	0.414683	Q1
BEST4	1.00107	0.479114	Q3
PLK3	0.675723	0.45543	Q1
TCTEX1D4	0.791453	0.331196	Q4
BTBD19	0.89033	0.493912	Q3
PTCH2	1.42293	0.320302	Q4
RP5-882O7.1	0.823216	0.760715	Q3
EIF2B3	0.468077	0.196384	Q2
HECTD3	0.29865	0.218544	Q2
UROD	0.391556	0.146396	Q2
ZSWIM5	0.940682	0.623786	Q3
AL359473.1	1.13249	1.13178	Q3
HPDL	1.6448	0.132794	Q4
MUTYH	0.369174	0.271576	Q2
TOE1	0.485435	0.383131	Q1
TESK2	0.659116	0.365437	Q1
CCDC163P	0.467865	0.38109	Q1
MMACHC	0.587211	0.15577	Q2
PRDX1	0.932134	0.343444	Q3
AKR1A1	0.591442	0.447261	Q1
NASP	0.429284	0.284494	Q2
CCDC17	0.746132	0.157449	Q4
GPBP1L1	0.456886	0.168192	Q2
RPS15AP10	0.860087	0.315234	Q4
RP11-767N6.2	0.694922	0.288916	Q2
TMEM69	0.219052	0.238421	Q2
IPP	0.463891	0.283744	Q2
RP11-767N6.7	0.384936	0.279251	Q2
MAST2	0.419719	0.35156	Q1
PIK3R3	0.683818	0.166888	Q2
RP4-533D7.5	0.524352	0.503706	Q1
TSPAN1	1.93163	0.830704	Q3
POMGNT1	0.489021	0.234594	Q2
LURAP1	0.69371	0.390388	Q1
RAD54L	0.508598	0.359468	Q1
LRRC41	0.513174	0.144016	Q2
UQCRH	0.417256	0.221129	Q2
NSUN4	0.30781	0.213795	Q2
FAAH	1.16545	0.360224	Q3
DMBX1	0.836397	0.960643	Q3
MKNK1-AS1	0.619281	0.196759	Q2
MKNK1	0.597552	0.205083	Q2
MOB3C	0.778359	0.240103	Q4
ATPAF1	0.409402	0.214413	Q2
EFCAB14	0.409631	0.136323	Q2
EFCAB14-AS1	0.595011	0.180853	Q2
CYP4B1	1.19752	0.157932	Q4
CYP4X1	1.28558	0.576947	Q3
CYP4A22-AS1	0.656573	0.676888	Q1
LINC00853	0.758069	0.145818	Q4
PDZK1IP1	2.49774	1.83538	Q3
TAL1	0.660232	0.356054	Q1
STIL	0.511594	0.278128	Q2
CMPK1	0.547425	0.141547	Q2
RP11-511I2.2	0.666581	0.391142	Q1
FOXE3	0.910202	0.0658991	Q4
FOXD2-AS1	0.869689	0.162808	Q4
FOXD2	0.933793	0.200978	Q4
TRABD2B	0.814432	0.249474	Q4
SLC5A9	0.777882	0.211343	Q4
SPATA6	0.882872	0.315913	Q4
BEND5	1.3047	0.82946	Q3
DMRTA2	1.96206	0.350222	Q3
RP5-850O15.4	0.593869	0.334721	Q1
FAF1	0.296975	0.225599	Q2
RP5-850O15.3	0.508508	0.343014	Q1
PHBP12	0.618102	0.592082	Q1
CDKN2C	0.858166	0.308112	Q4
RNF11	0.511694	0.159594	Q2
RP11-296A18.6	0.507281	0.261367	Q2
TTC39A	1.01987	0.316901	Q4
EPS15	0.579118	0.126017	Q2
RP11-191G24.1	0.783071	0.518132	Q3
OSBPL9	0.593983	0.337312	Q1
NRD1	0.41385	0.259136	Q2
RP4-657D16.3	0.515488	0.330823	Q2
RAB3B	1.7391	0.428517	Q3
TXNDC12	0.367512	0.222089	Q2
KTI12	0.403028	0.196767	Q2
TXNDC12-AS1	0.550656	0.689652	Q1
BTF3L4	0.487971	0.228995	Q2
ZFYVE9	0.747187	0.351243	Q3
RP4-800M22.1	0.781079	0.646085	Q3
CC2D1B	0.323822	0.167134	Q2
RP11-155O18.6	0.848162	0.308359	Q4
PLA2G12AP1	0.65496	0.40112	Q1
ORC1	0.871233	0.283028	Q4
PRPF38A	0.354177	0.235021	Q2
ZCCHC11	0.562729	0.263824	Q2
GPX7	0.985847	0.452554	Q3
COA7	0.606643	0.174286	Q2
ZYG11B	0.673321	0.119486	Q2
RP11-159C21.4	0.424614	0.419204	Q1
RNU6-969P	0.626209	0.437811	Q1
ZYG11A	0.721688	0.347261	Q3
RP4-631H13.2	0.558236	0	Q2
ECHDC2	0.731186	0.359029	Q3
RP4-631H13.6	1.11592	0.24136	Q4
SCP2	0.456127	0.113994	Q2
PODN	1.64302	0.867699	Q3
SLC1A7	0.66535	0.499588	Q1
CPT2	0.55922	0.131094	Q2
C1orf123	0.367497	0.208048	Q2
MAGOH	0.302187	0.300786	Q2
RP5-1024G6.5	0.261576	0.208393	Q2
RP5-1024G6.8	1.08345	0.521953	Q3
LRP8	1.17652	0.48306	Q3
RP4-784A16.3	0.733732	0.721901	Q3
RP4-784A16.4	0.515008	0.16214	Q2
GLIS1	0.692051	0.754239	Q1
NDC1	0.656188	0.281307	Q2
SNORA58	0.931711	0.382361	Q3
YIPF1	0.382957	0.0892541	Q2
HSPB11	0.479466	0.274962	Q2
LRRC42	0.422368	0.19878	Q2
RP4-758J24.5	0.656355	0.172634	Q2
TMEM59	0.481464	0.13092	Q2
AL353898.2	0.625309	0.363223	Q1
TCEANC2	0.361606	0.0866641	Q2
AL353898.3	0.372232	0.893858	Q1
AL161915.1	0.405732	0.263107	Q2
AL357673.1	0.547393	0.197742	Q2
CYB5RL	0.55559	0.188341	Q2
MRPL37	0.579295	0.177388	Q2
SSBP3	0.441305	0.305315	Q2
SSBP3-AS1	0.470567	0.299571	Q2
RP5-866L20.1	0.938907	0.444512	Q3
ACOT11	0.611134	0.41432	Q1
FAM151A	0.680914	0.282435	Q2
PARS2	0.581396	0.293436	Q2
TTC22	0.914688	0.435771	Q3
RP11-67L3.2	1.042	0.377625	Q3
C1orf177	0.785111	0.354015	Q3
DHCR24	0.66876	0.266514	Q2
RP11-67L3.4	0.555868	0.255849	Q2
TMEM61	0.640704	0.301512	Q2
PCSK9	1.005	0.810458	Q3
USP24	0.415984	0.184904	Q2
RP4-710M16.2	0.54234	0.217473	Q2
PPAP2B	0.879499	0.227718	Q4
PRKAA2	1.25457	0.576063	Q3
DAB1	0.654523	0.586032	Q1
OMA1	0.707263	0.324552	Q4
TACSTD2	1.1591	1.30029	Q3
RP4-592A1.2	0.467688	0.217823	Q2
MYSM1	0.656674	0.160886	Q2
AL136985.1	1.02791	1.06578	Q3
JUN	0.685821	0.576987	Q1
LINC01135	0.41062	0.335565	Q1
RP11-63G10.3	0.529365	0.28176	Q2
RP4-794H19.1	0.749437	0.201482	Q4
RP4-794H19.4	0.440547	0.302704	Q2
RP11-145M4.3	0.615064	0.2335	Q2
FGGY	0.487062	0.2557	Q2
HOOK1	1.18081	0.383079	Q3
CYP2J2	1.36392	0.324856	Q4
RP11-776H12.1	0.855796	0.331801	Q4
NFIA	0.821234	0.503207	Q3
AC096534.1	1.01722	0.83036	Q3
TM2D1	0.454341	0.243875	Q2
INADL	0.452116	0.299562	Q2
RNU6-414P	0.551209	0.794129	Q1
RNU6-1177P	0	1.11709	Q1
KANK4	0.686105	0.923501	Q1
USP1	0.775272	0.290221	Q4
DOCK7	0.660484	0.235606	Q2
RP11-230B22.1	0.760405	0.362459	Q3
ATG4C	0.511703	0.190039	Q2
RP4-792G4.2	1.19404	0.522924	Q3
FOXD3	1.06919	0.610463	Q3
ALG6	0.681703	0.190766	Q2
ITGB3BP	0.545177	0.314454	Q2
EFCAB7	0.459262	0.15709	Q2
RNU7-123P	1.32235	0.537604	Q3
DLEU2L	0.482563	0.38917	Q1
PGM1	0.987899	0.282433	Q4
RN7SL130P	0.989945	0.161835	Q4
ROR1	0.813298	0.452633	Q3
CACHD1	0.742597	0.530002	Q3
RAVER2	0.644723	0.31621	Q2
JAK1	0.719909	0.119905	Q4
RNU6-1176P	0.567927	0	Q2
MIR3671	0.898571	1.37981	Q3
MIR101-1	1.26593	0.818437	Q3
AK4	0.628857	0.626738	Q1
DNAJC6	0.827536	0.404662	Q3
LEPR	0.675415	0.3243	Q2
LEPROT	0.500793	0.136298	Q2
PDE4B	1.00131	0.257618	Q4
SGIP1	0.83923	0.55693	Q3
MIR3117	0.731046	0.712615	Q3
AL139147.1	0.609564	0.658643	Q1
TCTEX1D1	0.560286	0.355292	Q1
WDR78	0.30227	0.162958	Q2
MIER1	0.70372	0.188852	Q4
SLC35D1	0.69522	0.138442	Q4
IL12RB2	1.45924	0.316045	Q4
SERBP1	0.471886	0.163352	Q2
RNU6-387P	0.817219	0.545756	Q3
GADD45A	0.677137	0.312404	Q2
GNG12	0.858027	0.149821	Q4
GNG12-AS1	0.520421	0.223076	Q2
DIRAS3	0.924512	0.996067	Q3
ARL5AP3	0.489453	0.350036	Q1
WLS	0.941653	0.385119	Q3
CTBP2P8	0.97683	0.359539	Q3
MIR1262	0.731016	0.983761	Q3
RPE65	1.24501	0.232419	Q4
DEPDC1	0.776985	0.315895	Q4
RP4-694A7.2	0.609805	0.281232	Q2
LRRC40	0.637181	0.163512	Q2
SRSF11	0.452268	0.208652	Q2
ANKRD13C	0.287147	0.102376	Q2
HHLA3	0.638007	0.636571	Q1
RP11-180O5.2	0.512052	0.294308	Q2
CTH	0.848035	0.259761	Q4
RP11-42O15.3	0.735231	0.348705	Q3
PTGER3	1.00499	0.929626	Q3
ZRANB2	0.625862	0.224066	Q2
MIR186	1.26921	1.42769	Q3
NEGR1	0.743661	0.711556	Q3
RP4-660H19.1	1.85961	0.507776	Q3
FPGT	0.664659	0.257746	Q2
RP11-17E13.2	0.588137	0.588635	Q1
CRYZ	0.533702	0.157595	Q2
TYW3	0.504536	0.148507	Q2
SLC44A5	1.41503	0.819144	Q3
RP4-595K12.2	0.659106	0.594067	Q1
ACADM	0.55568	0.341177	Q1
RP4-682C21.2	0.49404	0.301806	Q2
RABGGTB	0.303903	0.145685	Q2
ST6GALNAC3	0.502453	0.197039	Q2
TPI1P1	0.547128	0.120093	Q2
ST6GALNAC5	1.42888	0.996509	Q3
AC096951.1	0.650101	0.98009	Q1
RP4-564M11.2	0.940852	0.954186	Q3
PIGK	0.650571	0.0836424	Q2
RP4-706A16.3	0.639979	0.478055	Q1
AK5	0.7494	0.618554	Q3
ZZZ3	0.480873	0.248582	Q2
USP33	0.466692	0.147707	Q2
FAM73A	0.534714	0.144339	Q2
RP11-181C21.4	0.759277	0.235641	Q4
NEXN	1.31437	0.681064	Q3
FUBP1	0.640094	0.209188	Q2
DNAJB4	1.24258	0.750817	Q3
GIPC2	1.67315	1.14404	Q3
RP11-386I14.4	1.19045	0.657069	Q3
RP11-386I14.2	0.686274	0.632696	Q1
PTGFR	0.877492	0.727721	Q3
IFI44L	1.91726	0.44931	Q3
IFI44	1.43184	0.516392	Q3
ELTD1	1.25365	0.425652	Q3
LPHN2	0.822652	0.363893	Q3
ST13P20	0.635415	0.346489	Q1
TTLL7	1.06708	0.460507	Q3
RP11-486G15.2	0.992164	0.128302	Q4
PRKACB	0.890363	0.243092	Q4
RP11-486G15.1	0.457365	0.944107	Q1
RPF1	0.403013	0.205985	Q2
GNG5	0.385655	0.219241	Q2
SPATA1	0.379441	0.146851	Q2
CTBS	0.541961	0.161462	Q2
SSX2IP	0.847927	0.464196	Q3
AC104169.1	0.684083	0.875569	Q1
LPAR3	1.60823	0.944081	Q3
MCOLN2	0.829864	0.300239	Q4
MCOLN3	1.30563	0.304966	Q4
SYDE2	0.827173	0.367216	Q3
C1orf52	0.356249	0.180098	Q2
BCL10	0.780679	0.534043	Q3
AL590113.1	0.802639	0.938746	Q3
DDAH1	1.71493	0.510572	Q3
RP11-131L23.2	0.584057	0.582954	Q1
RP11-290M5.4	0.767507	0.916905	Q3
CYR61	1.13085	0.918297	Q3
ZNHIT6	0.473119	0.119094	Q2
COL24A1	1.08899	0.614302	Q3
ODF2L	0.592514	0.344546	Q1
CLCA2	2.91898	0.264794	Q4
CLCA4	2.58315	0.401218	Q3
RP4-612B15.3	0.547489	0.220695	Q2
SH3GLB1	0.401038	0.0863606	Q2
2022-09-15	0.362197	0.136223	Q2
HS2ST1	0.6793	0.145117	Q2
LMO4	1.0444	0.22224	Q4
PKN2	0.427808	0.202104	Q2
RNU6-125P	0.921442	0.568174	Q3
TCEB1P19	0.428221	0.731699	Q1
GTF2B	0.337892	0.195621	Q2
RP11-82K18.2	0.610213	0.509365	Q1
CCBL2	0.659758	0.249585	Q2
RBMXL1	0.706011	0.220282	Q4
GBP3	0.941926	0.141848	Q4
GBP1	1.30983	0.350892	Q3
PTGES3P1	1.29735	0.368917	Q3
GBP2	1.11457	0.435417	Q3
GBP4	1.41088	0.369691	Q3
GBP5	1.27042	0.423579	Q3
GBP6	2.34085	0.340521	Q3
CAPNS1P1	0.723341	0.553855	Q3
GBP1P1	0.998312	0.325023	Q4
LRRC8B	0.69273	0.435382	Q1
RP5-1007M22.2	0.588928	0.268547	Q2
RP11-413E1.4	0.646222	0.556146	Q1
LRRC8C	0.801958	0.335655	Q3
RP5-943J3.1	0.412179	0.588363	Q1
RP5-943J3.2	1.08288	0.331976	Q4
LRRC8D	0.697976	0.184958	Q4
RN7SKP272	0.438376	0.236623	Q2
GEMIN8P4	0.538865	0.337974	Q1
ZNF326	0.561386	0.146388	Q2
RNU6-695P	0.695031	0	Q2
RP5-827O9.1	1.19381	0	Q4
RP4-665J23.1	0.734388	0.132072	Q4
PHKA1P1	0.366635	0.411523	Q1
ZNF644	0.652722	0.296443	Q2
RPL5P6	1.39237	0.942894	Q3
CDC7	0.695321	0.235632	Q4
TGFBR3	1.4358	0.324724	Q4
BRDT	1.51203	0.0433974	Q4
EPHX4	1.19068	0.454062	Q3
BTBD8	0.466576	0.336887	Q1
KIAA1107	0.720805	0.193155	Q4
ACTBP12	1.03849	0.453226	Q3
GLMN	0.582353	0.329946	Q2
RPAP2	0.491894	0.17978	Q2
GFI1	0.826682	0.33019	Q4
EVI5	0.575112	0.170474	Q2
RPL5	0.456053	0.230255	Q2
SNORA66	0.868767	0.260469	Q4
FAM69A	0.95328	0.138969	Q4
SNORA51	0.900364	0.474819	Q3
MTF2	0.529025	0.233322	Q2
TMED5	0.649715	0.169303	Q2
CCDC18	0.534071	0.217465	Q2
RP4-717I23.3	0.565814	0.244254	Q2
RP4-717I23.2	0.559477	0.525963	Q1
DR1	0.396455	0.190281	Q2
RP4-713B5.2	0.390322	0.227756	Q2
FNBP1L	0.81838	0.177757	Q4
BCAR3	0.891621	0.115129	Q4
RP11-488P3.1	0.39443	0.289728	Q2
MIR760	1.02887	1.15175	Q3
RP4-561L24.3	0.588165	0.441825	Q1
DNTTIP2	0.601682	0.408856	Q1
GCLM	1.84564	0.697463	Q3
ABCA4	2.09481	2.05241	Q3
ARHGAP29	1.03163	0.566098	Q3
ABCD3	0.628726	0.261749	Q2
F3	1.26603	0.333337	Q3
RP11-86H7.7	0.697753	0.348151	Q3
LINC01057	0.97143	0.568841	Q3
MIR378G	1.04289	0.779423	Q3
SLC44A3	1.34575	0.443363	Q3
CNN3	0.973954	0.396838	Q3
RP4-639F20.1	1.3029	0.72867	Q3
ALG14	0.341652	0.178235	Q2
TMEM56	1.07974	0.466538	Q3
RWDD3	0.620494	0.170459	Q2
RP11-57H12.5	0.840063	0.215963	Q4
RP11-286B14.2	1.69725	0.685254	Q3
EEF1A1P11	0.914216	0.355288	Q3
NDUFS5P2	1.10033	0.962517	Q3
RPL7P9	0.406643	0.268215	Q2
PTBP2	0.611576	0.205716	Q2
DPYD	1.20203	0.315468	Q4
SEC63P1	0.452151	0.206384	Q2
SNX7	1.00556	0.310986	Q4
LPPR4	0.649426	0.345435	Q1
PALMD	1.07317	0.574258	Q3
HMGB3P10	0.394159	0.373341	Q1
FRRS1	0.864877	0.530541	Q3
AGL	0.788416	0.527759	Q3
RP5-884G6.2	0.672243	0.256932	Q2
SLC35A3	0.908203	0.509847	Q3
RNU6-1318P	0.658908	0.594746	Q1
RP4-714D9.5	0.648269	0.281812	Q2
HIAT1	0.618766	0.271318	Q2
SASS6	0.644257	0.273167	Q2
RP4-714D9.4	0.546959	0.790394	Q1
TRMT13	0.444369	0.194298	Q2
LRRC39	0.484665	0.406626	Q1
DBT	0.404507	0.159786	Q2
RP11-305E17.7	0.637738	0.8371	Q1
BRI3P1	0.394499	0.415145	Q1
RP11-305E17.6	0.84155	0.662895	Q3
RTCA	0.42081	0.180146	Q2
MIR553	1.47444	0.466911	Q3
CDC14A	0.703924	0.487729	Q3
GPR88	0.527216	0.41244	Q1
VCAM1	1.61379	0.755772	Q3
EXTL2	0.618364	0.217409	Q2
SLC30A7	0.657375	0.082737	Q2
DPH5	0.495147	0.193439	Q2
AC093157.1	0.578286	0.288115	Q2
RP11-421L21.2	0.621222	0.426177	Q1
RP11-421L21.3	0.822786	0.461789	Q3
RP4-575N6.4	0.546017	0.727841	Q1
S1PR1	1.10613	0.457264	Q3
RP11-556K13.1	0.55121	0.225624	Q2
COL11A1	2.40484	1.71467	Q3
RNPC3	0.59969	0.158691	Q2
AMY2B	0.653727	0.528026	Q1
PRMT6	0.656449	0.2093	Q2
RP11-270C12.3	0.827172	0.29381	Q4
VAV3	1.65484	0.301031	Q4
SLC25A24	0.585007	0.16924	Q2
FAM102B	0.947742	0.407057	Q3
HENMT1	0.806192	0.357018	Q3
PRPF38B	0.463394	0.0993337	Q2
STXBP3	0.583834	0.215896	Q2
GPSM2	0.608869	0.221766	Q2
CLCC1	0.510553	0.27163	Q2
WDR47	0.724446	0.253703	Q4
RP5-1065J22.2	0.520931	0.436187	Q1
RP11-20O24.4	0.608752	0.398989	Q1
TAF13	0.631131	0.221005	Q2
RP5-1065J22.8	0.346022	0.146314	Q2
TMEM167B	0.454598	0.113664	Q2
SCARNA2	1.05124	0.730487	Q3
C1orf194	1.18064	0.182558	Q4
KIAA1324	2.04222	0.984587	Q3
SARS	0.404612	0.180323	Q2
CELSR2	0.895947	0.217596	Q4
PSRC1	0.572308	0.361565	Q1
SORT1	1.15731	0.481297	Q3
PSMA5	0.467006	0.317681	Q2
SYPL2	0.570042	0.290427	Q2
ATXN7L2	0.470847	0.420047	Q1
CYB561D1	0.559745	0.203226	Q2
AMIGO1	0.841014	0.292506	Q4
GNAI3	0.582987	0.156589	Q2
RNU6V	0.817385	0.848325	Q3
RP5-1160K1.3	0.547334	0.379654	Q1
MIR197	1.33648	1.427	Q3
GNAT2	0.739318	0.3533	Q3
AMPD2	0.509489	0.329147	Q2
GSTM4	2.12231	0.27288	Q4
GSTM2	2.0078	0.302375	Q4
GSTM1	2.68837	0.0527239	Q4
RP4-735C1.4	0.712646	0.304135	Q4
GSTM3	2.22031	0.395201	Q3
CSF1	0.828576	0.233298	Q4
AHCYL1	0.568956	0.103876	Q2
STRIP1	0.373515	0.151528	Q2
RP4-773N10.4	0.426441	0.122259	Q2
ALX3	1.3623	0.118258	Q4
SLC6A17	0.738627	0.291991	Q4
KCNC4-AS1	1.03869	0.252253	Q4
KCNC4	0.718151	0.144895	Q4
RBM15	0.489943	0.391633	Q1
SLC16A4	0.828449	0.442995	Q3
RP5-1074L1.4	1.06477	0.201148	Q4
LAMTOR5	0.367904	0.154582	Q2
RP11-284N8.3	0.863078	0.938097	Q3
KCNA3	0.745659	0.962665	Q3
CD53	0.993459	0.601484	Q3
RP11-96K19.2	0.564874	0.221471	Q2
LRIF1	0.864565	0.28813	Q4
DRAM2	0.450976	0.182814	Q2
CEPT1	0.518946	0.180026	Q2
DENND2D	0.531548	0.247778	Q2
CHI3L2	0.859608	1.19838	Q3
PIFO	1.20075	0.482563	Q3
OVGP1	0.596387	0.275241	Q2
RP11-552M11.8	0.415726	0.366467	Q1
UBE2FP3	0.594595	0.365249	Q1
RP11-552M11.4	0.334937	0.214405	Q2
WDR77	0.558629	0.183365	Q2
ATP5F1	0.39252	0.157588	Q2
C1orf162	0.787208	0.446452	Q3
ADORA3	0.78317	0.540776	Q3
RAP1A	0.590068	0.112079	Q2
LINC01160	1.92172	0.456233	Q3
FAM212B	0.853407	0.221936	Q4
DDX20	0.450998	0.273274	Q2
KCND3	0.898729	0.325912	Q4
RP11-88H9.2	0.344557	0.169948	Q2
CTTNBP2NL	0.618738	0.286077	Q2
WNT2B	1.63404	0.484167	Q3
RP4-671G15.2	1.0369	0.430765	Q3
ST7L	0.564409	0.172268	Q2
CAPZA1	0.734398	0.217844	Q4
RNU7-70P	0.792241	0.749139	Q3
MOV10	0.537707	0.264745	Q2
RHOC	0.442602	0.311347	Q2
PPM1J	1.18326	0.580981	Q3
FAM19A3	0.540917	0.195762	Q2
RP3-522D1.2	1.00739	0	Q4
SLC16A1	0.897293	0.731747	Q3
AKR7A2P1	0.844109	0.426676	Q3
SLC16A1-AS1	0.472053	0.363354	Q1
RP11-389O22.1	0.583488	0.370695	Q1
LRIG2	0.544542	0.155613	Q2
MAGI3	0.557926	0.25504	Q2
RP11-512F24.1	0.48695	0.239646	Q2
PHTF1	0.665496	0.363002	Q1
RP4-730K3.3	0.718697	0.314145	Q4
RSBN1	0.615814	0.283869	Q2
PTPN22	0.873437	0.286766	Q4
AP4B1-AS1	0.355321	0.281715	Q2
AP4B1	0.370812	0.338182	Q1
DCLRE1B	0.733103	0.367697	Q3
HIPK1	0.629604	0.149041	Q2
OLFML3	1.60806	1.01111	Q3
TRIM33	0.533118	0.164976	Q2
BCAS2	0.690298	0.293867	Q2
DENND2C	1.39222	0.413033	Q3
NRAS	0.664517	0.164809	Q2
CSDE1	0.608186	0.19579	Q2
SIKE1	0.632188	0.175571	Q2
TSPAN2	1.06623	0.508854	Q3
NGF	1.53562	0.248782	Q4
VANGL1	0.659264	0.308222	Q2
CASQ2	1.31878	0.735347	Q3
NHLH2	1.21436	0.303994	Q4
SLC22A15	0.809586	0.180757	Q4
MAB21L3	1.1167	0.42239	Q3
ATP1A1	0.697467	0.23064	Q4
ATP1A1OS	0.593502	0.304057	Q2
RNU6-817P	0.810692	0.642295	Q3
RP5-1086K13.1	0.692412	0.36318	Q1
CD58	0.991623	0.199839	Q4
NAP1L4P1	0.904257	0.477617	Q3
MIR548AC	1.24339	0.772644	Q3
IGSF3	1.29427	0.31577	Q4
AL355794.1	1.31777	0.920427	Q3
CD2	1.2883	0.411523	Q3
FTH1P22	0.93243	0.6003	Q3
RP4-753F5.1	0.818341	0.431073	Q3
PTGFRN	1.05676	0.160849	Q4
RNA5SP55	1.39417	0.470886	Q3
CD101	0.81925	0.179427	Q4
RP11-27K13.3	0.428474	0.253747	Q2
TTF2	0.685036	0.120432	Q2
MIR942	1.19798	1.0108	Q3
TRIM45	0.851757	0.237882	Q4
VTCN1	2.2655	0.362452	Q3
RP11-188D8.1	0.633319	0.285359	Q2
MAN1A2	0.609933	0.123355	Q2
FAM46C	0.933087	1.31725	Q3
AL390877.1	0.563563	0.435778	Q1
GDAP2	0.580731	0.137706	Q2
WDR3	0.768372	0.234683	Q4
SPAG17	1.09823	0.366029	Q3
TBX15	1.16767	0.396884	Q3
WARS2	0.664924	0.27526	Q2
RP11-418J17.1	0.589531	0.361686	Q1
LINC00622	0.866924	0.438638	Q3
HSD3BP5	0.917947	0.419472	Q3
ZNF697	0.983366	0.56757	Q3
PHGDH	1.05766	0.26603	Q4
HMGCS2	2.22138	0.147958	Q4
RP5-1042I8.7	0.461961	0.211403	Q2
NOTCH2	0.658443	0.244387	Q2
RP6-42F4.1	0.535892	0.314459	Q2
RP11-439A17.7	0.924562	0.656148	Q3
FAM72B	0.62545	0.289711	Q2
HIST2H3DP1	0.880461	0.753042	Q3
HIST2H2BA	0.748073	0.840547	Q3
RP11-439A17.10	0.591187	0.454677	Q1
FCGR1B	0.78208	0.416397	Q3
SRGAP2C	0.517115	0.150909	Q2
RP11-343N15.5	0.628843	0.195843	Q2
EMBP1	1.28433	0.502792	Q3
RP11-344P13.1	0.885303	0.392813	Q3
AL583842.3	0.67906	1.05386	Q1
SNX18P15	0.466573	0.300547	Q2
RP11-423O2.2	0.700837	0.672723	Q3
RP11-423O2.1	0.653271	0.256846	Q2
ASNSP5	1.10926	0.63324	Q3
RP11-423O2.5	1.05855	0.240809	Q4
ANKRD20A14P	1.09281	0.473312	Q3
MIR3118-2	2.0813	0.741449	Q3
RP11-435B5.4	1.11832	0.213625	Q4
RP11-435B5.5	0.901183	0.331419	Q4
MIR3118-3	1.24686	0.587102	Q3
BX004987.1	1.29622	0.97024	Q3
RP6-206I17.1	0.773394	0.167689	Q4
FAM72D	0.814768	0.194605	Q4
SRGAP2B	0.524657	0.176938	Q2
RP3-365I19.2	0.668074	0.675522	Q1
AL592284.1	1.28061	0.549072	Q3
RP11-640M9.1	0.428345	0.121996	Q2
RNU1-59P	0.945681	0.642232	Q3
RP11-640M9.2	0.567386	0.309591	Q2
PFN1P2	0.604467	0.535149	Q1
WI2-1896O14.1	0.772018	0.56973	Q3
NBPF9	0.581151	0.187617	Q2
RP4-791M13.3	0.873924	0.269039	Q4
PDE4DIP	0.641102	0.2994	Q2
RP4-791M13.4	0.664811	0.424494	Q1
RNU2-38P	1.22735	1.22058	Q3
RP11-326G21.1	1.0247	0.317265	Q4
SEC22B	0.494921	0.0716931	Q2
NUDT4P1	0.542471	0.2209	Q2
RP11-458D21.6	0.807434	0.232729	Q4
NOTCH2NL	0.515256	0.337255	Q1
NBPF10	0.435569	0.205192	Q2
RP11-458D21.1	0.664209	0.234271	Q2
RNVU1-6	0.712952	0.308703	Q4
TXNIP	1.29992	0.740484	Q3
POLR3GL	0.729521	0.365521	Q3
ANKRD34A	0.391224	0.174996	Q2
RP11-315I20.1	0.342036	0.203307	Q2
LIX1L	0.865246	0.155995	Q4
RBM8A	0.390601	0.122605	Q2
GNRHR2	0.424881	0.29448	Q2
PEX11B	0.444435	0.251381	Q2
ITGA10	0.550301	0.420003	Q1
ANKRD35	1.40449	0.517015	Q3
PIAS3	0.516525	0.235102	Q2
NUDT17	0.601207	0.307006	Q2
POLR3C	0.561872	0.218146	Q2
RNF115	0.529426	0.131396	Q2
PDZK1	1.28533	0.32923	Q4
GPR89A	0.493599	0.270054	Q2
WI2-3658N16.1	0.377036	0.158836	Q2
NBPF12	0.383051	0.111953	Q2
PFN1P8	0.954828	0.182434	Q4
RP4-704D21.2	0.613186	0.225812	Q2
PRKAB2	0.675816	0.287881	Q2
RP11-337C18.8	0.62726	0.15541	Q2
FMO5	0.655739	0.141451	Q2
RP11-337C18.9	0.925723	0.200141	Q4
PDIA3P1	0.747578	0.312401	Q4
CCT8P1	0.736102	0.267628	Q4
CHD1L	0.701447	0.173147	Q4
BCL9	0.806428	0.19624	Q4
ACP6	0.781868	0.270271	Q4
GJA5	1.3643	0.825622	Q3
GPR89B	0.361815	0.255212	Q2
PFN1P4	0.506034	0.321889	Q2
RP11-301M17.2	1.43811	1.56478	Q3
RP11-301M17.1	1.16786	0.538213	Q3
RNU1-120P	0.825984	0.529649	Q3
RP11-495P10.9	1.93712	1.30821	Q3
RP11-495P10.8	1.20059	0.979071	Q3
RNU1-122P	0.995998	0.952065	Q3
RP6-74O6.6	0.827501	0.509042	Q3
LINC01138	0.38674	0.153355	Q2
RNVU1-13	0.503499	0.598794	Q1
RP3-328E19.4	0.7669	0.38334	Q3
NBPF14	0.532992	0.247985	Q2
RP11-289I10.2	0.655986	0.569711	Q1
RNVU1-14	1.11793	0.723909	Q3
RP11-89F3.2	0.6818	0.487544	Q1
NBPF20	0.224773	0.150792	Q2
PFN1P3	0.691817	0.174152	Q2
NBPF15	0.629954	0.267306	Q2
PFN1P7	0.573683	0.80923	Q1
RP11-666A1.3	0.473543	0.396924	Q1
RNVU1-15	1.04763	0.544925	Q3
NBPF16	0.379267	0.231443	Q2
RP11-14N7.2	0.790305	0.704651	Q3
RNVU1-18	0.566073	0.920951	Q1
RP11-403I13.10	0.57043	0.597205	Q1
LINC00869	0.975366	0.784213	Q3
RNU1-143P	1.19965	0.71243	Q3
RP11-403I13.8	0.89878	0.558745	Q3
FCGR1C	0.713604	0.263346	Q4
FAM72C	0.846118	0.288222	Q4
RNVU1-19	0.904879	0.975291	Q3
RP11-353N4.6	0.739237	0.0976494	Q4
RP11-277L2.3	0.740525	0	Q4
RNVU1-20	0.940108	0.633867	Q3
RNU1-68P	1.00906	1.3529	Q3
FAM231D	0.853873	0.828875	Q3
FCGR1A	1.00089	0.495545	Q3
HIST2H2BF	0.827638	0.45998	Q3
RP11-196G18.21	0.56433	0.265934	Q2
RP11-196G18.3	0.440968	0.31434	Q2
HIST2H3D	1.3008	0.716806	Q3
HIST2H2AA3	1.08465	0.340333	Q3
HIST2H2BD	1.03135	0.377581	Q3
RP11-196G18.22	1.05196	0.36737	Q3
HIST2H2BC	0.916531	0.516509	Q3
HIST2H2AA4	1.1369	0.445364	Q3
HIST2H2BE	1.33883	0.391564	Q3
HIST2H2AC	1.15484	0.477368	Q3
HIST2H2AB	0.573299	0.172992	Q2
BOLA1	0.694427	0.229897	Q2
SV2A	1.2438	0.596907	Q3
SF3B4	0.401264	0.222322	Q2
MTMR11	1.1429	0.388503	Q3
OTUD7B	0.573475	0.347983	Q1
RP11-458I7.1	0.528766	0.380353	Q1
VPS45	0.495018	0.244923	Q2
PLEKHO1	0.74375	0.344998	Q3
ANP32E	0.672097	0.373302	Q1
APH1A	0.544388	0.149479	Q2
C1orf54	0.91591	0.373559	Q3
C1orf51	0.917165	0.567518	Q3
MRPS21	0.379166	0.24658	Q2
PRPF3	0.559926	0.545652	Q1
RPRD2	0.470954	0.233387	Q2
TARS2	0.534712	0.191155	Q2
ECM1	1.20535	0.611723	Q3
LINC00568	0.961084	0.422384	Q3
RP11-54A4.2	0.757969	0.334709	Q3
ADAMTSL4	0.896118	0.320071	Q4
ADAMTSL4-AS1	0.578892	0.499239	Q1
RN7SL473P	0.800534	0.501548	Q3
RN7SL600P	0.697268	0.139599	Q4
MCL1	0.492517	0.290145	Q2
SNORA40	1.37381	0.595385	Q3
ENSA	0.433514	0.259581	Q2
GOLPH3L	0.677298	0.447291	Q1
HORMAD1	2.28137	0.575199	Q3
RNU6-1042P	1.33919	0.780151	Q3
CTSS	1.33636	0.537958	Q3
RP11-363I22.3	1.05116	0.160278	Q4
CTSK	1.46122	0.974554	Q3
UBE2D3P3	0.77019	0.942101	Q3
ARNT	0.566685	0.171205	Q2
RNU6-1309P	0.97686	0.547081	Q3
SETDB1	0.523811	0.213299	Q2
CERS2	0.690265	0.153867	Q2
RP11-316M1.3	0.683523	0.45771	Q1
ANXA9	1.44939	0.201697	Q4
FAM63A	0.92944	0.154351	Q4
PRUNE	0.50695	0.267185	Q2
RNU6-884P	0.668794	0.857014	Q1
BNIPL	1.95255	0.951777	Q3
C1orf56	0.481764	0.164352	Q2
CDC42SE1	0.532802	0.182384	Q2
MLLT11	0.955219	0.735036	Q3
GABPB2	0.715604	0.210138	Q4
SEMA6C	0.879472	0.544713	Q3
TNFAIP8L2	0.76991	0.477679	Q3
SCNM1	0.540494	0.210676	Q2
LYSMD1	0.583652	0.211904	Q2
VPS72	0.450638	0.171012	Q2
PIP5K1A	0.346888	0.291722	Q2
PSMD4	0.36822	0.187582	Q2
RP11-126K1.2	0.459162	0.384916	Q1
ZNF687	0.500732	0.109949	Q2
PI4KB	0.369288	0.196984	Q2
RN7SL444P	0.754649	0.440093	Q3
RFX5	0.669445	0.122801	Q2
SELENBP1	1.57964	0.66473	Q3
PSMB4	0.337225	0.206844	Q2
POGZ	0.507035	0.181303	Q2
RNY4P25	1.01458	0.975261	Q3
CGN	1.53919	0.655091	Q3
SNORA44	0.964845	1.02983	Q3
TUFT1	1.03343	0.2623	Q4
RP11-74C1.4	0.698414	0.536177	Q3
MIR554	1.15665	1.05472	Q3
RP11-74C1.2	0.541251	0.740276	Q1
SNX27	0.438102	0.181177	Q2
MRPL9	0.497539	0.277641	Q2
RP11-98D18.3	1.49804	0.269387	Q4
TDRKH	1.01085	0.225853	Q4
RP11-98D18.9	0.568744	0.313056	Q2
RORC	0.88346	0.180976	Q4
C2CD4D	1.22158	0.266878	Q4
AL450992.2	1.52329	0.527903	Q3
THEM5	1.52111	0.487557	Q3
THEM4	0.824508	0.250602	Q4
S100A10	0.749518	0.388802	Q3
S100A11	0.463722	0.304306	Q2
TCHH	2.41944	0.544953	Q3
RPTN	1.5	1.36975	Q3
FLG-AS1	0.655971	0.200318	Q2
FLG	1.27773	0.395924	Q3
CRNN	3.63298	0.619454	Q3
CRCT1	3.65959	1.83171	Q3
LCE3E	2.82009	1.06059	Q3
LCE3D	3.4494	1.98924	Q3
LCE3A	2.50138	0.811576	Q3
LINC00302	1.03314	0.188223	Q4
C1orf68	1.27842	0.456204	Q3
KPRP	1.85348	0.860442	Q3
LCE1F	1.80945	1.5307	Q3
LCE1C	1.41427	0.457111	Q3
LCE1B	0.895507	0.406565	Q3
IVL	3.46159	1.7726	Q3
RP1-13P20.6	1.64232	0.320754	Q4
SPRR4	2.5699	1.66529	Q3
SPRR1A	4.13937	2.2588	Q3
SPRR3	3.97256	2.08038	Q3
RP1-20N18.4	1.30261	0.348258	Q3
SPRR1B	4.20039	2.11704	Q3
SPRR2D	3.48595	2.11929	Q3
SPRR2A	3.70161	2.63927	Q3
SPRR2B	2.68995	2.13162	Q3
SPRR2E	3.6531	2.91642	Q3
SPRR2F	2.48016	3.03487	Q3
SPRR2C	2.5262	1.89035	Q3
SPRR2G	3.30813	2.47607	Q3
PRR9	2.01892	1.07677	Q3
LOR	2.56785	0.706568	Q3
PGLYRP3	1.85671	1.53304	Q3
PGLYRP4	1.95772	0.663631	Q3
RNU6-160P	1.80599	0	Q4
S100A9	2.50409	1.81551	Q3
S100A12	2.39979	0.783305	Q3
S100A8	3.08983	2.04662	Q3
AL591704.7	0.94385	0.291305	Q4
S100A7A	2.5426	2.20698	Q3
S100A7	3.48917	2.92484	Q3
BX470102.3	1.43261	0.391052	Q3
S100A6	0.711127	0.287489	Q4
S100A5	1.47606	0.420699	Q3
S100A4	0.494414	0.725899	Q1
S100A3	1.05044	0.972898	Q3
S100A2	2.33362	0.912879	Q3
S100A16	0.72844	0.227398	Q4
S100A14	1.21069	0.393801	Q3
S100A13	0.29718	0.360938	Q1
S100A1	0.598767	0.41639	Q1
CHTOP	0.353723	0.251237	Q2
SNAPIN	0.383861	0.169371	Q2
ILF2	0.560302	0.22175	Q2
NPR1	0.71757	0.623719	Q3
INTS3	0.240317	0.201268	Q2
SLC27A3	0.616841	0.26641	Q2
GATAD2B	0.290379	0.352081	Q1
RP11-216N14.7	0.451084	0.351727	Q1
DENND4B	0.465145	0.144896	Q2
CRTC2	0.302968	0.168081	Q2
SLC39A1	0.463017	0.11732	Q2
RP11-422P24.10	0.638083	0.622873	Q1
CREB3L4	0.712103	0.341398	Q3
JTB	0.469296	0.147539	Q2
RP11-422P24.11	0.468145	0.211984	Q2
RAB13	0.349429	0.202652	Q2
RPS27	0.461724	0.35004	Q1
TPM3	0.412709	0.218099	Q2
RN7SL431P	0.708648	0.645733	Q3
C1orf43	0.338566	0.243649	Q2
UBAP2L	0.284873	0.215482	Q2
AL590431.1	0.802142	0.323438	Q4
HAX1	0.303051	0.310249	Q2
ATP8B2	1.05104	0.236273	Q4
RNU7-57P	1.70915	0.725473	Q3
IL6R	0.759645	0.602538	Q3
SHE	0.863107	0.319408	Q4
TDRD10	1.11924	0.195006	Q4
UBE2Q1	0.276777	0.158298	Q2
UBE2Q1-AS1	0.79245	0.466774	Q3
ADAR	0.503981	0.184028	Q2
AL606500.1	1.62476	1.67239	Q3
KCNN3	0.830591	0.471306	Q3
PMVK	0.543959	0.312368	Q2
PBXIP1	0.745502	0.139573	Q4
PYGO2	0.389462	0.126002	Q2
SHC1	0.817522	0.465374	Q3
CKS1B	0.5517	0.393892	Q1
MIR4258	1.50454	0.896852	Q3
FLAD1	0.361603	0.174656	Q2
LENEP	0.548918	0.308167	Q2
ZBTB7B	0.677384	0.169728	Q2
DCST2	0.401102	0.325452	Q2
DCST1	0.26999	0.256736	Q2
RP11-307C12.11	0.656174	0.316804	Q2
ADAM15	0.427879	0.335348	Q1
EFNA4	0.504921	0.32073	Q2
EFNA3	1.09609	0.837939	Q3
EFNA1	0.432307	0.55898	Q1
SLC50A1	0.394384	0.170404	Q2
DPM3	0.65752	0.245978	Q2
KRTCAP2	0.539599	0.182317	Q2
TRIM46	0.701738	0.407206	Q3
MUC1	1.57677	0.233209	Q4
MIR92B	1.38068	1.17593	Q3
THBS3	0.51982	0.427595	Q1
RP11-263K19.4	0.479617	0.220608	Q2
MTX1	0.332186	0.197437	Q2
GBAP1	0.594489	0.411755	Q1
MTX1P1	0.517357	0.228411	Q2
GBA	0.5464	0.211908	Q2
AL713999.1	1.01389	0.55947	Q3
FAM189B	0.488522	0.117215	Q2
SCAMP3	0.356213	0.256352	Q2
CLK2	0.385478	0.178424	Q2
HCN3	0.570644	0.316576	Q2
FDPS	0.50108	0.249556	Q2
RUSC1-AS1	0.732452	0.402017	Q3
RUSC1	0.554364	0.145748	Q2
ASH1L	0.465684	0.313424	Q2
RNU6-1297P	0.962637	0.65254	Q3
ASH1L-AS1	0.528377	0.21567	Q2
RP11-29H23.7	1.15505	0.783536	Q3
RP11-29H23.4	0.730895	0.757703	Q3
MSTO1	0.424648	0.134657	Q2
MSTO2P	0.519837	0.257349	Q2
RP11-29H23.5	0.475733	0.217136	Q2
YY1AP1	0.387576	0.275621	Q2
DAP3	0.31968	0.180833	Q2
RP11-243J18.2	0.855123	0.389239	Q3
GON4L	0.396971	0.289632	Q2
SYT11	1.10974	0.361541	Q3
RIT1	1.01409	0.298549	Q4
KIAA0907	0.540929	0.308034	Q2
SNORA42	0.978986	0.829615	Q3
SCARNA4	1.07699	0.657114	Q3
ARHGEF2	0.505764	0.13482	Q2
RP11-336K24.12	0.705048	0.306687	Q4
SSR2	0.41402	0.117795	Q2
UBQLN4	0.433791	0.192718	Q2
LAMTOR2	0.286457	0.16976	Q2
RAB25	1.2181	0.214275	Q4
MEX3A	0.955777	0.440064	Q3
LMNA	0.353987	0.190206	Q2
SEMA4A	0.52775	0.217032	Q2
SLC25A44	0.372703	0.30991	Q2
PMF1	0.548609	0.139459	Q2
BGLAP	0.585286	0.240428	Q2
PAQR6	0.769129	0.342819	Q3
SMG5	0.367202	0.176533	Q2
TMEM79	1.33674	0.439191	Q3
C1orf85	0.32536	0.202271	Q2
CCT3	0.472935	0.187565	Q2
TSACC	0.574888	0.274005	Q2
RHBG	0.856072	0.236551	Q4
RP11-98G7.1	0.670897	0.423362	Q1
MEF2D	0.393391	0.206487	Q2
IQGAP3	0.701397	0.275898	Q4
TTC24	0.627264	0.164501	Q2
APOA1BP	0.650684	0.177598	Q2
GPATCH4	0.47006	0.24252	Q2
RP11-284F21.10	1.77892	1.42334	Q3
RP11-284F21.7	1.38399	1.22529	Q3
NES	1.09952	0.388911	Q3
CRABP2	1.21287	0.480457	Q3
RP11-66D17.5	0.613225	0.666865	Q1
ISG20L2	0.493398	0.275249	Q2
RRNAD1	0.368908	0.155993	Q2
MRPL24	0.440553	0.258122	Q2
HDGF	0.533677	0.277486	Q2
PRCC	0.409731	0.2397	Q2
SH2D2A	0.949623	0.312593	Q4
NTRK1	0.352315	0.284149	Q2
PEAR1	0.692133	0.271852	Q2
ARHGEF11	0.450277	0.141559	Q2
MIR765	1.05099	0.641593	Q3
ETV3	0.411184	0.307654	Q2
CYCSP52	0.701112	0.418633	Q3
RP11-71G12.1	1.24452	1.18033	Q3
FCRL5	0.758141	1.33442	Q3
FCRL3	0.454888	0.627089	Q1
FCRL2	0.344054	0.966676	Q1
KIRREL	0.930375	0.12833	Q4
CD1D	0.838891	0.595428	Q3
CD1A	0.671127	0.598405	Q1
CD1C	0.660837	0.327879	Q2
CD1E	0.496338	0.412934	Q1
MNDA	1.03061	0.574459	Q3
PYHIN1	0.783175	0.332771	Q4
IFI16	1.03544	0.281055	Q4
AL359753.1	1.48233	1.35279	Q3
AIM2	1.73763	1.09487	Q3
RAD1P2	1.05977	0.117755	Q4
CADM3	0.697012	0.449171	Q3
DARC	1.77107	1.2662	Q3
FCER1A	1.06758	0.374809	Q3
DUSP23	0.613029	0.167562	Q2
FCRL6	0.442466	0.215254	Q2
SLAMF8	1.04322	0.624564	Q3
C1orf204	0.410513	0.140392	Q2
VSIG8	0.659942	0.246474	Q2
RP11-190A12.8	0.913168	0.48982	Q3
CCDC19	1.0964	0.297434	Q4
AL590560.1	0.656582	0.43271	Q1
TAGLN2	0.479673	0.341976	Q1
IGSF9	1.21825	0.456575	Q3
SLAMF9	1.59987	0.197015	Q4
LINC01133	1.98733	1.00829	Q3
RP11-226L15.5	0.808736	0.285106	Q4
PIGM	0.682873	0.242234	Q2
IGSF8	0.432988	0.127446	Q2
ATP1A2	1.06612	0.559729	Q3
CASQ1	0.50314	0.105891	Q2
RP11-536C5.7	0.40978	0.200154	Q2
PEA15	0.410084	0.133195	Q2
DCAF8	0.378131	0.141436	Q2
RP11-574F21.2	0.432814	0.533843	Q1
PEX19	0.419613	0.172999	Q2
COPA	0.304673	0.25932	Q2
SUMO1P3	0.540314	0.357191	Q1
NCSTN	0.49377	0.275676	Q2
RNU4-42P	0.901963	0.734619	Q3
VANGL2	0.901071	0.434507	Q3
SLAMF6	0.932173	0.800734	Q3
CD84	1.0089	0.704323	Q3
SLAMF1	0.678393	0.515084	Q1
CD48	1.04887	0.677267	Q3
AL121985.1	0.749426	0.329749	Q4
SLAMF7	1.00676	1.28356	Q3
LY9	0.358386	0.567796	Q1
CD244	0.74147	0.378795	Q3
ITLN1	2.12153	0.172046	Q4
RP11-312J18.5	0.572325	0.17708	Q2
ITLN2	0.654857	0.670712	Q1
F11R	0.354629	0.391791	Q1
RP11-544M22.3	1.07275	1.10938	Q3
TSTD1	0.594808	0.237223	Q2
USF1	0.341497	0.161392	Q2
ARHGAP30	0.757832	0.350018	Q3
PVRL4	1.15906	0.737171	Q3
RP11-544M22.8	0.766889	0.121401	Q4
KLHDC9	0.855318	0.382263	Q3
PFDN2	0.246253	0.245437	Q2
NIT1	0.311112	0.155114	Q2
DEDD	0.241125	0.276561	Q2
ACA64	0.657098	0.764669	Q1
UFC1	0.51661	0.20199	Q2
USP21	0.274283	0.181546	Q2
PPOX	0.418641	0.0623262	Q2
B4GALT3	0.284288	0.0771618	Q2
ADAMTS4	1.0652	0.620094	Q3
NDUFS2	0.396203	0.161961	Q2
FCER1G	1.07554	0.539867	Q3
TOMM40L	0.497458	0.168488	Q2
NR1I3	0.38672	0.141877	Q2
PCP4L1	1.67365	1.20492	Q3
MPZ	0.683836	0.323463	Q2
SDHC	0.337922	0.23151	Q2
C1orf192	0.763063	0.279679	Q4
RP11-122G18.5	0.575759	0.412408	Q1
RP11-122G18.8	0.288862	0.299119	Q2
RNU6-481P	0.989296	0.732576	Q3
RP11-122G18.7	0.416053	0.244367	Q2
FCGR2A	1.20916	0.711495	Q3
RP11-25K21.6	0.583155	0.660001	Q1
HSPA6	1.43648	1.71518	Q3
FCGR3A	1.46576	0.793696	Q3
FCGR2B	0.573615	0.536775	Q1
FCGR2C	0.739513	0.510838	Q3
HSPA7	0.958567	1.69157	Q3
FCGR3B	0.900981	0.927938	Q3
FCRLA	0.393398	1.03444	Q1
FCRLB	0.547729	0.452528	Q1
DUSP12	0.401053	0.170162	Q2
ATF6	0.491361	0.160999	Q2
RP11-456P18.2	0.625314	0.262102	Q2
OLFML2B	1.1972	1.00403	Q3
NOS1AP	0.93214	0.311444	Q4
RP11-565P22.2	1.02777	0.722638	Q3
C1orf226	1.22437	0.468188	Q3
C1orf111	0.685295	0.345675	Q1
SH2D1B	0.668118	0.242692	Q2
UHMK1	0.656979	0.421705	Q1
UAP1	0.5255	0.350674	Q1
RP11-359K18.4	0.94222	0.580027	Q3
DDR2	1.35979	0.761549	Q3
RN7SL861P	0.499051	0.258772	Q2
HSD17B7	0.575384	0.448789	Q1
C1orf110	2.5024	1.54819	Q3
RP11-331H2.4	0.89487	0.850671	Q3
RGS4	1.26993	0.654217	Q3
RGS5	1.18045	0.248107	Q4
RP11-267N12.3	0.603011	0.295549	Q2
NUF2	0.604216	0.366206	Q1
PBX1	1.2237	0.232065	Q4
RP11-477H21.2	0.95444	0.391366	Q3
RXRG	0.523974	0.374845	Q1
RP11-306I1.2	0.815631	0.224914	Q4
MGST3	0.682763	0.13798	Q2
ALDH9A1	0.60853	0.197186	Q2
TMCO1	0.348857	0.338066	Q1
RP11-466F5.8	0.405709	0.191593	Q2
UCK2	0.749805	0.462773	Q3
RP11-525G13.2	1.18737	0.550593	Q3
FAM78B	0.394629	0.270867	Q2
RP11-9L18.2	0.434981	0.260683	Q2
FMO9P	0.969583	0.18282	Q4
POGK	0.50305	0.21378	Q2
TADA1	0.493055	0.338777	Q1
DUTP6	0.636014	0.1622	Q2
ILDR2	1.05503	0.299187	Q4
RP11-277B15.3	0.724888	0.324868	Q4
POU2F1	0.469266	0.145335	Q2
CD247	0.993342	0.370952	Q3
RP11-104L21.2	0.880484	0.678737	Q3
RP11-104L21.3	0.761851	0.463742	Q3
CREG1	0.89143	0.410932	Q3
RCSD1	0.75868	0.479341	Q3
MPZL1	0.638322	0.143256	Q2
ADCY10	0.519888	0.220092	Q2
RP1-313L4.4	0.713459	0.757195	Q3
RP1-313L4.3	0.523084	0.371974	Q1
MPC2	0.833123	0.466113	Q3
DCAF6	0.537038	0.421963	Q1
GCSHP5	0.652751	0.357529	Q1
GPR161	1.17802	0.133143	Q4
TIPRL	0.516364	0.21925	Q2
SFT2D2	0.468551	0.210314	Q2
TBX19	0.603575	0.196445	Q2
MIR557	0.791795	0.728227	Q3
XCL2	0.691693	0.37144	Q1
RP4-738P11.3	0.627637	0.297827	Q2
XCL1	0.578734	0.411509	Q1
RP4-738P11.4	0.559937	0.365078	Q1
DPT	1.43179	1.23646	Q3
LINC00626	1.86766	0.548616	Q3
ATP1B1	1.20345	0.485127	Q3
NME7	0.719527	0.0878942	Q4
BLZF1	0.495129	0.347651	Q1
CCDC181	0.946226	0.248841	Q4
SLC19A2	0.813664	0.591528	Q3
RP1-206D15.5	1.321	0.747713	Q3
AL021068.1	0.873162	0.197756	Q4
F5	0.63798	0.320012	Q2
SELP	1.30279	0.984542	Q3
C1orf112	0.677782	0.291816	Q2
SELL	1.13568	0.625653	Q3
SELE	1.62035	0.793072	Q3
METTL18	0.661762	0.346372	Q1
SCYL3	0.476964	0.127921	Q2
RN7SL333P	0.770679	0.486067	Q3
KIFAP3	0.797631	0.234197	Q4
RN7SL269P	0.36489	0.672044	Q1
METTL11B	0.801156	0.305673	Q4
RP11-576I22.2	0.535826	0.326458	Q2
GORAB	0.686229	0.23634	Q2
PRRX1	1.47427	0.512297	Q3
RP1-79C4.4	0.626956	0.243806	Q2
FMO3	1.29039	0.563271	Q3
MIR1295A	0.94845	0.803482	Q3
FMO6P	0.834477	0.593988	Q3
FMO2	1.37832	0.826956	Q3
RP1-45C12.1	0.977518	1.13107	Q3
FMO1	1.26011	0.904383	Q3
FMO4	0.888109	0.239936	Q4
PRRC2C	0.373445	0.236633	Q2
RNU6-773P	0.715961	0.905934	Q3
MYOC	0.692356	1.0131	Q1
PFN1P1	1.21086	0.506594	Q3
VAMP4	0.685596	0.585355	Q1
METTL13	0.523502	0.0841085	Q2
DNM3	0.393967	0.0882566	Q2
MIR214	1.2373	0.576663	Q3
DNM3OS	1.33558	0.369648	Q3
PIGC	0.403765	0.250686	Q2
SUCO	0.685267	0.52957	Q1
FASLG	1.1781	0.283181	Q4
TNFSF18	1.30501	0.560413	Q3
TNFSF4	1.3129	0.82691	Q3
RP11-296O14.3	0.511264	0.146208	Q2
PRDX6	0.454833	0.320985	Q2
KLHL20	0.433799	0.185366	Q2
RN7SKP160	0.623812	0.464326	Q1
CENPL	0.468471	0.303385	Q2
DARS2	0.775834	0.245751	Q4
GAS5-AS1	0.508733	0.354596	Q1
GAS5	0.549232	0.298732	Q2
SNORD78	1.35081	0.879092	Q3
ZBTB37	0.61167	0.171909	Q2
RC3H1	0.53861	0.33827	Q1
RP11-160H22.5	0.454066	0.275219	Q2
RABGAP1L	0.424787	0.273211	Q2
RNU6-307P	0.842695	0.731177	Q3
CACYBP	0.501114	0.406233	Q1
MRPS14	0.355421	0.175261	Q2
TNN	0.635899	0.427475	Q1
KIAA0040	0.767152	0.439299	Q3
RP11-318C24.2	0.436147	0.507097	Q1
RP11-318C24.1	0.755933	0.690637	Q3
RFWD2	0.469143	0.195053	Q2
SCARNA3	0.83307	0.454434	Q3
RP11-492I21.1	0.541916	0.370756	Q1
RP11-195C7.1	0.490425	0.393798	Q1
PAPPA2	0.656385	0.583015	Q1
RP11-568K15.1	1.06235	0.654109	Q3
RASAL2-AS1	0.376007	0.192701	Q2
RASAL2	0.499541	0.157601	Q2
RP4-765C7.2	1.2062	0.246343	Q4
RP4-593C16.3	0.496228	0.511429	Q1
C1orf220	0.490052	0.0911184	Q2
RALGPS2	0.700611	0.562465	Q3
ANGPTL1	1.13616	0.531111	Q3
FAM20B	0.670181	0.342087	Q1
RP11-177A2.5	0.666555	0.678247	Q1
TOR3A	0.635731	0.203605	Q2
ABL2	0.505447	0.387957	Q1
RP11-345I18.1	2.58117	0.713502	Q3
SOAT1	0.634089	0.238686	Q2
TDRD5	1.35759	0.308806	Q4
RP11-12M5.4	0.675519	0.558792	Q1
TOR1AIP2	0.404467	0.376078	Q1
TOR1AIP1	0.510466	0.229562	Q2
CEP350	0.471001	0.252144	Q2
QSOX1	0.622429	0.277171	Q2
LHX4	0.484667	0.223222	Q2
RP5-1180C10.2	0.507801	0.165853	Q2
ACBD6	0.413717	0.177537	Q2
XPR1	0.805906	0.350167	Q3
AL590085.1	0.712402	0.336614	Q3
RP11-46A10.2	0.675988	0.554616	Q1
KIAA1614	0.575844	0.190927	Q2
RP11-46A10.5	0.444843	0.275047	Q2
RP11-46A10.6	0.467888	0.620218	Q1
RP11-46A10.8	0.425886	0.620301	Q1
AL162431.1	1.0052	0.66434	Q3
STX6	0.478517	0.289684	Q2
MR1	0.729072	0.360927	Q3
IER5	0.78349	0.599486	Q3
RP11-309G3.3	0.981931	0.576657	Q3
RP11-416K24.2	0.572196	0.482466	Q1
GLUL	0.78091	0.250296	Q4
RNASEL	0.614114	0.187008	Q2
RGS16	1.41984	1.25339	Q3
RP11-317P15.4	0.848597	0.663263	Q3
AL513344.1	0.575789	0.919866	Q1
NPL	0.841684	0.409306	Q3
DHX9	0.50686	0.20985	Q2
LAMC1	0.65686	0.187346	Q2
RP11-181K3.4	0.997322	0.32727	Q4
LAMC2	1.04111	0.742031	Q3
NMNAT2	0.664843	0.215803	Q2
SMG7-AS1	0.474972	0.319477	Q2
SMG7	0.481307	0.260679	Q2
NCF2	0.783009	0.801581	Q3
[truncated: 22,013 more rows]

## Sheet: Figure3F
patient_id	anno_type	APITH
ESCC01	Promoter	0.0418004
ESCC02	Promoter	0.0477794
ESCC03	Promoter	0.0386112
ESCC04	Promoter	0.0342439
ESCC05	Promoter	0.0346948
ESCC06	Promoter	0.0386001
ESCC07	Promoter	0.0268183
ESCC08	Promoter	0.0259088
ESCC09	Promoter	0.0429133
ESCC10	Promoter	0.0348094
ESCC11	Promoter	0.0407254
ESCC12	Promoter	0.0302062
ESCC13	Promoter	0.0363236
ESCC14	Promoter	0.0364167
ESCC15	Promoter	0.0316338
ESCC16	Promoter	0.0520513
ESCC17	Promoter	0.0471668
ESCC18	Promoter	0.0475526
ESCC19	Promoter	0.0364272
ESCC20	Promoter	0.0257378
ESCC21	Promoter	0.021376
ESCC22	Promoter	0.0503572
ESCC23	Promoter	0.0687495
ESCC24	Promoter	0.075682
ESCC25	Promoter	0.0635292
ESCC26	Promoter	0.0377167
ESCC27	Promoter	0.0589621
ESCC28	Promoter	0.069857
ESCC29	Promoter	0.040398
ESCC30	Promoter	0.0333827
ESCC31	Promoter	0.0287168
ESCC32	Promoter	0.031758
ESCC33	Promoter	0.0434599
ESCC34	Promoter	0.0401473
ESCC35	Promoter	0.0318008
ESCC36	Promoter	0.0351088

## Sheet: Figure4A
	alltottils	B-cells	CD45	CD8 T cells	Cytotoxic cells	DC	Exhausted CD8	Macrophages	Mast cells	Neutrophils	NK CD56dim cells	NK cells	T-cells	Th1 cells	Treg
ESCC01A	1.54116	0.937733	0.797211	1.99956	1.88834	0.0954276	1.79921	0.440118	0.945913	0.347571	2.19142	0.847441	1.78996	1.83756	0.826716
ESCC01B	0.363567	-0.235458	-0.0932619	1.01424	0.790819	-0.989385	0.271484	-0.133036	1.07776	-0.130629	0.625005	-0.674028	0.366703	-0.0261623	0.424483
ESCC01C	0.736262	0.139664	0.181957	1.51099	0.832227	-0.705103	0.97945	-0.053336	0.901656	0.212308	0.827762	0.19264	0.673766	0.570677	0.497878
ESCC01D	0.93075	1.36675	-0.167229	1.61149	0.679833	-1.10337	1.00615	0.0138964	1.10422	0.480789	1.44044	0.244887	0.720235	0.40607	0.592833
ESCC02A	0.114145	-0.217857	-0.370413	0.160582	0.122626	-0.180676	0.1836	0.292264	0.913256	0.0852447	-0.0168423	-0.560111	-0.258801	0.150712	-0.0233583
ESCC02B	-0.277545	-0.750768	-0.850093	0.16013	0.0210689	-1.12952	-0.201475	-0.325937	0.675329	-0.395048	-0.715805	-0.232348	-0.445181	-0.44429	-0.259773
ESCC02C	-0.715927	-1.0295	-1.21869	-0.290156	-0.888005	-1.08215	-0.153581	-0.428758	0.401975	-0.214519	-0.856035	-1.03498	-0.913002	-1.48047	-0.178249
ESCC02D	-0.14	-0.470236	-0.345216	0.21659	0.078915	-0.837811	0.0109012	0.355413	0.399646	-0.456584	-0.0463603	-0.877957	-0.266235	-0.511806	-0.0310274
ESCC03A	0.186353	-0.70949	-0.265696	0.353713	0.146725	-0.382947	-0.304182	0.0673713	1.01852	0.347285	0.276763	0.251276	0.067223	-0.0505689	0.349147
ESCC03B	-0.658872	-1.09939	-0.664298	-0.840234	-0.623986	-1.18517	-1.48021	-0.149311	0.277559	0.892225	-1.0674	-0.351431	-0.729571	-1.83259	0.105797
ESCC03C	-0.165468	-1.00771	-0.233179	-0.376264	-0.289021	-0.688394	-1.00011	0.321593	0.777921	1.21432	-0.266942	0.111432	-0.395688	-1.56623	0.272404
ESCC03D	0.373272	0.220908	-0.381963	0.773732	0.507152	-1.62598	-0.686429	-0.541079	0.792918	0.561782	0.689971	1.00619	0.295013	0.126071	0.237978
ESCC04A	-0.514249	-0.758454	-0.224817	-0.490548	-1.09947	0.0654216	-0.946271	0.338719	0.0710118	0.118387	-0.416412	-0.910444	-0.757103	-0.719247	0.239576
ESCC04B	-0.00692977	0.108015	0.237389	-0.65591	-0.584948	0.411174	-0.624983	0.639076	0.848177	-0.0543643	0.381559	-0.0708758	-0.0717141	-0.695428	0.635352
ESCC04C	0.25769	1.28052	0.394345	-0.0916898	-0.386545	0.72499	-0.826228	0.850187	0.662654	0.490734	-0.216317	-1.06684	0.343425	0.159782	0.572756
ESCC04D	0.0589219	0.521144	0.340999	-0.303617	-0.950561	0.222238	-0.807323	0.872519	0.407829	0.321426	1.10071	-0.336592	-0.105756	-0.785927	0.67865
ESCC05A	0.708151	0.990714	-0.0968399	1.55202	0.173249	0.0478245	0.869393	-0.0984663	1.03622	0.744962	0.714758	0.221587	0.482617	-0.325885	0.609701
ESCC05B	0.764781	0.965287	0.293091	1.57997	0.226261	0.159951	0.359624	0.411693	1.11433	0.750165	0.590463	0.80261	0.328499	-0.66927	0.58765
ESCC05C	1.12733	0.702699	0.58096	2.48024	1.10697	-0.37735	1.23934	-0.0881821	0.102659	0.6234	0.300397	1.5009	1.28569	1.50664	0.489942
ESCC06A	0.130886	1.21702	-0.240271	0.268359	-0.199232	-0.370407	-0.359002	0.233808	0.368123	0.84289	0.114534	-1.44999	0.251378	-0.732479	-0.0220382
ESCC06B	-0.720951	-0.239928	-1.50342	-0.0223651	-0.764679	-1.06101	-1.02762	-1.07501	-0.537469	0.611495	-0.582159	-0.919151	-0.590136	-1.16634	-1.39189
ESCC06C	-0.472651	-0.192254	-0.730566	-0.343591	-0.928822	-0.347513	-0.800534	0.0266562	0.0117325	0.409361	-0.356562	-1.45789	-0.843473	-0.209851	-0.0763169
ESCC06D	-0.190927	1.20773	-0.638889	0.100464	-0.788716	-1.30155	-0.365425	-0.267365	0.470662	0.237074	-0.468095	-1.08921	-0.0420838	-1.40035	-0.703812
ESCC07C	1.38836	3.02413	1.03306	0.737908	0.516826	0.228028	1.26516	0.618894	1.20669	1.80669	1.05508	0.284275	1.20533	0.605188	0.899573
ESCC07D	-0.24123	1.27473	-0.927714	-0.498184	-1.2784	-0.836904	0.0365396	-1.02467	0.610064	1.10591	-0.37367	-0.37689	-0.754204	-1.05523	-0.172337
ESCC11A	0.613571	1.11031	0.723951	0.28936	0.0850606	-0.843427	-0.0120049	0.069858	0.96533	0.656377	0.269558	0.527491	0.775991	0.095609	0.223227
ESCC11B	0.5276	-0.213077	0.765022	-0.160558	-0.225142	0.123129	-0.131926	0.558508	1.68983	1.43909	0.376369	0.0460976	0.34636	-0.443888	0.308594
ESCC11C	0.660266	0.893373	0.613486	0.0736118	-0.310526	-0.852514	-0.117323	0.0783594	1.56638	1.66163	0.387218	0.328505	0.443313	-0.158745	0.41944
ESCC11D	1.72232	1.95712	1.96899	0.822979	0.910574	0.0425243	0.876089	0.908197	1.82184	2.75352	1.19603	1.14156	1.58866	0.345162	0.999735
ESCC11E	0.848151	-0.279952	1.0229	0.462858	0.283165	-0.521348	0.170568	0.377227	1.70399	2.32526	0.754952	-0.260819	0.697344	-0.198051	0.124032
ESCC11F	1.32886	1.39924	1.36375	0.809998	0.671904	0.242468	0.546098	0.987512	1.70067	2.34092	0.470477	-0.101115	1.38064	0.301458	1.29503
ESCC11G	0.756679	0.949769	1.09347	0.062531	-0.261602	0.197999	-0.0177265	0.996729	1.76659	1.45039	0.333675	-0.585773	0.615419	-0.33826	0.689642
ESCC11H	0.663091	-0.356327	0.827781	0.329081	0.0371349	-0.481815	0.0743018	0.430065	1.59405	1.99026	0.276946	-0.0832261	0.492732	-0.406916	0.251642
ESCC12A	1.96555	1.78221	2.05453	1.27686	1.67169	1.29675	1.55996	2.16186	1.77132	2.13507	0.780464	1.48352	1.5361	0.749957	1.42298
ESCC12B	1.6289	1.19097	1.48711	1.82461	1.93475	0.387591	1.67778	1.64785	1.18098	0.913364	0.237252	1.14806	1.63994	0.927624	1.14354
ESCC12C	1.37725	-0.0157962	1.61765	0.831985	1.22608	1.10585	1.3194	2.10627	1.02639	1.92706	1.22899	1.05809	1.07957	0.142335	1.52458
ESCC12D	1.70747	2.36087	1.90718	1.1557	1.26129	1.07003	1.10271	1.38473	1.34564	2.36007	0.352799	0.568542	1.66784	0.633028	1.29001
ESCC12E	1.57104	1.55375	1.30509	1.26801	1.62002	0.436862	1.34093	1.19812	1.33259	1.50293	1.27956	1.07329	1.37327	0.538119	1.11094
ESCC12F	1.83261	1.71249	1.86333	1.5845	1.75226	0.614111	1.58488	1.63063	1.11619	2.11582	1.42951	1.05296	1.62737	0.527341	0.952343
ESCC12G	1.39831	0.978746	1.35157	0.691127	1.5081	0.621254	1.15825	1.52837	1.11682	2.05427	0.514481	1.06322	1.2547	0.313856	1.45422
ESCC13A	1.88759	1.39092	1.86603	2.05291	2.49395	0.783887	1.66335	1.05992	0.537039	0.510633	2.15438	2.08027	2.10237	1.90244	0.472048
ESCC13B	1.97879	1.04798	1.98703	2.15968	2.69156	0.598155	1.83251	1.08968	0.164137	0.64016	2.72724	2.45752	2.15788	2.32719	0.364295
ESCC13C	1.01997	0.412453	0.970182	1.29405	1.4516	0.299656	0.645714	0.471477	-0.0647281	0.292034	1.63134	1.54134	1.27779	1.16777	-0.159498
ESCC13D	1.44762	1.22138	1.36797	1.62192	1.94715	0.655982	1.18447	1.05119	0.567072	0.604412	1.08857	1.15129	1.64466	1.26346	0.259026
ESCC13E	1.558	0.709839	1.56363	1.94675	2.26902	0.426807	1.35648	0.918868	0.18771	0.282881	1.93965	1.71189	1.82981	1.83863	0.158745
ESCC14A	0.301811	-0.987944	0.0217054	0.0381033	-0.112261	-0.0696037	0.556432	-0.175408	1.70663	0.955969	-0.50608	-0.657777	0.206056	0.609382	-2.16643
ESCC14B	0.857594	1.46675	0.745289	0.667635	0.598142	-0.251727	0.384717	0.0167308	1.28773	0.988527	0.707346	0.882777	0.824343	-0.693963	0.0881017
ESCC14C	0.773121	0.564066	1.4101	0.133491	-0.0119502	0.187202	0.241128	0.733875	1.42821	2.01214	-0.478301	-0.26115	0.551557	-0.0820467	0.39108
ESCC14D	1.84269	1.4742	1.72866	1.12415	1.55372	0.654845	1.32005	1.15136	1.76621	2.10185	1.94765	1.50259	1.47326	1.01366	0.776172
ESCC14E	0.995791	-0.175848	0.899875	0.776667	1.21561	0.170659	0.725431	0.92784	0.994706	1.67825	0.192202	0.535597	1.09455	0.424008	0.429127
ESCC15A	1.72387	1.47289	1.76024	1.28619	1.53506	1.30226	1.33874	1.58648	2.12319	1.08554	0.510627	1.03824	1.66448	0.874848	1.57221
ESCC15B	1.8814	1.73564	1.82548	1.40737	1.542	1.25369	1.45691	1.86232	1.91119	1.29427	1.13467	1.2039	1.60499	1.25577	1.37397
ESCC15C	1.18049	0.675155	1.22118	0.395482	1.09778	0.684948	0.910363	1.10631	1.52609	1.36038	0.567993	1.03714	1.00337	0.367952	1.25462
ESCC15D	1.45473	0.624594	1.30169	1.04998	1.5709	0.36587	1.22836	0.942186	1.68925	1.31085	0.906352	0.958943	1.3546	1.07382	1.18346
ESCC15E	1.28617	2.08452	1.09048	0.675098	0.974695	0.880872	0.8443	0.869106	1.79291	1.18287	0.350394	0.539922	1.18711	0.292577	1.10227
ESCC16A	0.663588	-0.177445	1.16722	0.34528	0.427493	0.651272	0.171062	1.08863	1.21558	1.47654	0.0772151	-0.2134	0.493479	-0.624021	0.657732
ESCC16B	1.19736	2.86853	1.31122	0.742279	0.88012	0.538303	0.679816	0.686853	1.1132	1.2528	0.466335	-0.315675	1.07777	0.397742	0.251064
ESCC16C	0.287194	0.127869	0.172285	0.186959	0.492322	-0.564464	0.0521105	0.115502	0.857629	0.316618	-0.0690745	-0.0447696	0.112241	-0.0475039	-0.154137
ESCC16D	0.229993	-0.791523	0.500228	0.172191	0.119563	0.18741	0.024842	0.664936	0.989302	0.851959	-0.527129	-0.8727	0.187251	-0.255485	-0.00327491
ESCC16E	0.710066	0.962339	1.00113	0.135995	0.41356	0.731744	-0.160408	1.06182	1.36266	1.43053	0.258323	-0.36261	0.405742	-0.632073	0.358261
ESCC16F	0.657422	-0.557261	0.877041	0.317768	0.668973	1.24178	-0.0930575	1.10093	1.43131	1.73483	0.466834	-0.499359	0.381428	-0.557701	0.708123
ESCC17A	-0.27158	-0.286623	-0.0346359	0.466356	-0.30252	-1.84941	-0.219002	-0.761258	-0.379274	-1.00825	-0.329767	-0.94022	0.381916	0.591919	0.17221
ESCC17B	-0.76813	-0.113307	-0.495994	-0.935376	-0.811697	-2.23942	-0.359701	-1.27802	-1.60282	-0.924642	0.0281153	-0.80696	-0.0823571	0.874222	-0.280768
ESCC17C	0.433376	1.12246	0.31954	0.910547	0.340745	0.120627	0.0942511	0.362246	-0.706197	-0.392489	0.152249	0.135512	1.24835	1.20888	0.753998
ESCC17D	-0.62633	0.32492	-0.795361	-0.0868322	-0.472616	-0.466941	-0.750363	-0.730126	-1.16474	-1.32828	-0.384413	-0.783539	0.0294304	0.381858	0.572634
ESCC17E	-0.403667	0.0392277	-0.209118	-0.139702	-0.356467	-0.882569	-0.73476	-0.107992	-1.20632	-0.615841	-0.543597	-0.5989	0.456196	0.364764	0.425406
ESCC17F	-0.437024	-0.564052	-0.32428	-0.0517726	-0.532682	-0.736755	-0.317441	0.00119452	-0.787142	-0.436162	-0.915451	-0.650218	-0.00940279	0.224384	0.32713
ESCC17G	0.854026	1.70246	0.826343	1.1162	0.847055	-0.19287	0.801553	0.551265	-0.39367	-0.0870603	0.310601	0.958334	1.34198	1.16568	0.618822
ESCC17H	-0.36303	-0.558317	-0.0835503	-0.261401	-0.169181	-0.906317	-0.283412	-0.277025	-0.612638	-0.784225	-0.793074	-0.490938	0.564482	0.235207	0.34173
ESCC18A	-1.00445	-1.02282	-1.53431	-0.844854	-0.783664	-0.182476	-1.39502	-0.370251	-1.15348	-0.926597	-0.805795	0.942463	-1.17437	-0.153977	-1.03711
ESCC18B	-1.4669	-0.253666	-1.71955	-1.61506	-1.41745	-0.423446	-1.80168	-0.755613	-1.41611	-0.760718	-0.833118	-0.794598	-1.26756	-1.69367	-0.210902
ESCC18C	-0.58975	-1.33613	-0.770706	-0.636421	-1.16285	0.623264	-0.804847	0.0414723	-0.370663	0.289996	-1.19192	0.6202	-0.194116	-0.604538	-0.285527
ESCC18D	-1.67571	-0.0613707	-2.20279	-1.81009	-1.88618	-0.631775	-2.22261	-1.12157	-1.21329	-1.14986	-0.477348	-0.684861	-1.88682	-1.61154	-0.595398
ESCC19A	-0.883574	-0.562656	-0.586965	-1.84629	-0.670883	0.173412	-0.0948543	-0.903871	-0.184002	-0.790262	-1.43914	0.100665	-1.29236	-0.2315	1.86386
ESCC19B	-1.42964	-1.01724	-1.16103	-1.7249	-1.11288	0.197525	-1.56904	-0.563446	-0.935642	-1.23782	-1.38744	-0.706725	-1.9204	-0.674235	-2.30783
ESCC19C	-1.50981	-1.10853	-1.38837	-1.23898	-1.73901	0.359458	-1.67517	-0.713769	-0.749553	-1.1094	-1.93798	-0.716326	-1.70538	-1.4081	1.72612
ESCC19D	-1.38553	-1.18399	-1.12024	-2.57039	-1.64689	-0.571129	-1.22098	-1.36341	-0.45222	-0.973602	-0.634121	-0.545987	-1.40392	-0.215356	2.54957
ESCC20A	-0.755789	-0.734555	-0.330558	-0.451409	-0.656996	-1.41067	-0.574636	-1.70018	-1.08855	-0.303982	-0.598741	0.00875107	-0.661307	0.0386302	-1.7008
ESCC20B	-0.626129	-0.205527	-0.354362	-0.280216	-0.451587	-1.83313	-0.639922	-0.931825	-1.84006	-0.431412	-0.537534	0.7272	-0.397812	0.242875	-0.893458
ESCC20C	-0.609707	0.0437544	-0.176114	-0.618287	-0.175202	-1.34374	-0.434693	-0.623799	-1.89213	-0.593663	-0.0811745	0.155513	-0.265807	-0.113038	-0.821686
ESCC20D	-0.173174	-0.192521	0.120519	-0.215271	-0.107458	-1.23067	0.00301786	-1.12795	-1.0828	-0.286509	0.793041	1.01626	-0.0468614	0.772517	-0.914376
ESCC20E	-0.706551	0.123165	-0.00959762	-0.672704	-0.354485	-1.69186	-0.872176	-1.94589	-1.53958	-0.664268	0.729294	0.0681449	-0.280747	-0.419999	-0.964419
ESCC20F	-1.02962	-0.764763	-0.497523	-0.913955	-1.20353	-2.05555	-0.868279	-1.25987	-1.74122	-0.320802	-1.50455	0.36197	-0.527121	-0.416933	-0.690938
ESCC20G	-0.416981	0.104117	0.0624564	-0.483951	-0.301679	-1.24645	-0.338267	-1.44154	-1.45764	-0.516321	-0.356615	1.92872	-0.287612	0.386901	-0.749526
ESCC20H	-0.612026	-0.178105	-0.0580974	-0.351501	-0.424528	-0.717679	-1.07475	-1.21226	-1.23961	-0.168262	-0.97383	0.0135971	-0.23191	0.121914	-0.901958
ESCC21A	0.309854	-1.3263	0.554387	-0.0934604	0.431226	-0.100891	1.12142	0.594618	0.932456	0.36397	-0.358924	0.306879	0.118073	0.0650912	-0.611629
ESCC21B	0.370007	-0.98886	0.436112	0.268511	0.662571	0.269415	1.21885	0.489834	0.175316	0.433272	0.49438	0.90014	0.274452	-0.322413	-0.36543
ESCC21C	0.467875	-1.31798	0.477931	0.371795	0.675468	0.0478818	1.19231	0.633212	0.560925	0.534371	0.223071	0.691599	0.117845	0.589954	-0.663964
ESCC21D	0.405889	-1.11061	0.5523	0.0365662	0.562992	-0.0757882	1.2526	0.718166	0.987932	0.3393	0.0119695	0.32787	0.0494883	0.0411532	-0.495164
ESCC21E	0.449709	-1.23162	0.660537	0.100876	0.571704	0.255349	1.29302	0.767102	0.999437	0.0247167	0.17391	0.640454	0.220151	0.163876	-0.518676
ESCC22A	-0.147071	-0.911995	0.163768	-0.136827	-0.376105	1.3944	-0.477197	0.809066	-0.329573	-0.168387	-0.939716	1.87187	-0.176499	-0.559662	2.16743
ESCC22B	0.831447	0.469598	0.627168	1.54965	1.0067	0.918025	1.17163	0.613521	-0.23619	0.269124	0.344529	1.36147	0.957799	0.627042	2.07374
ESCC22C	0.274017	-0.351066	-0.172816	0.362285	-0.0489275	1.0133	0.222363	0.653992	0.529886	0.289878	-0.823387	1.99055	0.113842	-0.248275	1.02768
ESCC23A	0.239619	1.10893	0.337223	0.39714	0.457171	0.101887	1.15401	-0.150548	-0.686768	-0.700584	0.492483	-0.0412543	0.0869878	0.899274	0.544561
ESCC23B	0.997953	1.36733	0.943267	1.13741	1.45646	0.526509	0.984154	0.43412	-0.299487	-0.443722	2.46181	1.18804	1.16244	1.02728	0.144116
ESCC23C	0.437494	0.333164	0.112984	0.1026	1.18415	0.636037	0.571638	0.557443	-0.323233	-0.498118	2.02427	1.08571	0.212684	0.503714	0.0240735
ESCC23D	-0.0953397	-0.234464	-0.0460002	-0.537317	1.29151	0.525926	0.45048	-0.423867	-1.29463	-0.828249	2.33398	1.54403	-0.512549	-0.245023	-0.701035
ESCC23E	-0.330135	-0.287904	-0.211974	-0.83093	0.938859	0.0339556	0.693357	-0.891666	-1.34908	-0.826292	1.87438	0.236125	-0.0642985	-0.583104	-0.470495
ESCC23F	-0.486471	-0.504553	-0.365576	-0.98988	0.92498	0.0448779	0.037439	-0.784371	-1.53277	-0.567462	1.92376	0.461261	-0.59987	-0.799567	-1.44162
ESCC24A	-0.641516	-1.14914	-0.382646	-0.139803	-0.762289	2.19176	-0.769753	0.633972	-0.243874	-0.598421	-0.457128	-1.5025	-0.625682	-1.01754	-0.716703
ESCC24B	0.660788	-0.506764	1.26897	0.949813	0.385694	0.892871	0.811392	2.04426	-0.432833	0.871011	1.35609	-0.775277	0.623085	0.206651	-0.0965759
ESCC24C	1.08797	0.601453	0.788728	0.678094	1.09081	2.40034	0.745785	1.77121	0.707956	0.749302	0.913852	1.08282	0.696198	1.29116	-0.371733
ESCC24D	0.377702	-0.765395	0.515379	0.410391	0.360895	2.1723	-0.0974342	1.46572	0.386846	0.192109	-0.0171455	0.407049	0.283189	0.405174	-0.20339
ESCC24E	0.677144	-0.239676	0.419336	0.453028	0.702401	2.36221	0.369392	1.49854	0.19332	0.951551	1.09464	0.961309	0.26952	0.480675	-0.739146
ESCC24F	0.422372	-0.520367	0.480024	0.0815221	0.41505	2.14668	0.00631826	1.34168	0.823731	-0.00852195	-0.474403	0.532935	0.467942	0.670802	-0.528273
ESCC24G	1.30015	1.0253	1.40027	1.19545	1.01347	1.27525	1.19412	1.94418	-0.0659153	0.832652	1.94187	0.740168	1.20518	1.37562	-0.167635
ESCC24H	1.1677	1.46254	0.916799	1.24046	1.01978	1.59317	0.902263	1.73463	0.184412	0.550867	1.30189	0.629791	1.03541	1.08421	0.21202
ESCC24I	1.28635	0.92348	1.67222	1.18001	0.98077	0.921276	1.19635	2.1194	0.318758	1.1041	1.24567	-0.00235656	1.17892	0.989961	0.332102
ESCC24J	0.40631	-0.448525	0.433145	0.216402	0.423104	2.82855	-0.439809	1.66046	0.742336	0.187854	0.261783	-0.283627	0.46904	0.289201	-1.12796
ESCC25A	0.413795	-0.196125	0.465732	0.401957	-0.0219152	1.05513	0.517738	1.18275	0.325221	0.267985	-0.141724	-0.371097	0.514819	0.872737	-0.0635703
ESCC25B	0.655029	0.76348	0.723391	0.406585	0.384817	1.04952	0.547527	1.12103	0.263032	0.0252343	-0.0949062	0.384532	0.956056	1.108	1.63729
ESCC25C	0.605843	1.22148	0.680677	0.933469	0.45538	0.855325	0.676197	0.818085	-0.204685	-0.0555728	0.24879	0.0788117	0.807461	0.556205	0.000552805
ESCC25D	0.819127	1.26963	0.944324	1.03132	0.768792	1.04854	1.04417	0.843199	0.00255993	-0.21061	0.553386	-0.062106	1.09919	1.1779	0.867265
ESCC25E	0.0206945	-0.43405	0.190199	-0.0409765	-0.147636	1.45322	-0.0166888	0.848618	-0.205536	-0.103828	-0.0506115	0.131113	0.0977122	0.0884056	1.39949
ESCC25F	0.225271	-0.728806	0.449497	-0.0451423	0.360888	1.09884	0.255133	1.05757	-0.42889	0.0562179	-0.119801	0.690602	0.342567	0.963214	0.027857
ESCC25G	0.760562	0.483399	0.868435	0.403504	0.600518	1.60253	0.638005	1.36294	0.161979	0.372814	0.919944	0.340088	0.908351	0.902019	0.721276
ESCC26A	-0.785416	-0.122006	-0.715454	-0.795392	-1.37014	-0.52248	-1.16124	0.322037	-0.489067	-0.59744	-0.760906	-2.48409	-0.470925	0.240617	-1.4298
ESCC26B	-0.363566	-0.194139	-0.070448	-0.569048	-0.305018	0.179352	0.0141115	0.501166	-0.132822	-0.893102	-0.892482	-1.61421	-0.103098	0.351289	-1.26609
ESCC26C	1.00023	1.8347	1.38346	0.896839	1.00627	0.456848	0.728969	1.13055	0.0853677	-0.457707	0.767878	-0.531152	1.62601	1.81607	-0.128789
ESCC26D	0.347449	0.673501	0.424524	0.290858	0.283284	0.398511	0.564174	0.625637	0.051854	-0.708362	-0.345289	-0.564424	0.712416	1.54492	-0.493533
ESCC27A	0.453719	0.544861	0.305653	0.380493	0.75336	-2.17052	1.35523	-0.817269	0.116307	-0.136035	-0.105958	0.838385	0.209811	1.70542	-0.629584
ESCC27B	-0.268831	-0.534649	-0.175701	-0.119611	0.108523	-1.65099	0.946662	-1.72904	-0.690989	-1.04683	-0.0459651	1.87286	-1.08292	1.38626	-0.596421
ESCC27C	0.143922	-0.193243	-0.0876193	0.300184	-0.0583254	-1.76202	1.11785	-1.85294	0.284744	-0.344497	0.31869	0.948855	-0.373193	2.076	-0.768298
ESCC27D	-0.246412	0.0274353	-0.483419	0.342016	-0.271355	-1.49028	1.34216	-1.86644	-0.39467	-0.244638	-0.333515	0.976224	-0.752606	-0.255743	-0.544177
ESCC27E	0.0315351	0.16772	-0.301877	-0.16139	-0.372002	-1.92157	1.44563	-1.53849	0.300707	0.0856916	0.186116	0.81139	-1.04822	1.38168	-0.145108
ESCC27F	0.205433	0.428937	-0.594916	0.403612	0.419812	-1.36318	1.51408	-1.1687	0.189316	-0.243853	-1.07367	0.482278	0.541623	1.24554	0.237473
ESCC27G	0.152205	-0.0511787	0.0561161	0.0471605	0.285654	-1.61694	1.61555	-1.2608	-0.0601936	-0.434625	-0.249448	1.15955	0.103848	1.12406	-0.0829943
ESCC27H	0.121853	-0.425309	-0.128825	0.135893	0.433163	-0.86569	1.05146	-0.67176	0.0691414	-0.245466	0.574424	0.0571144	-0.303514	1.29443	-0.0046688
ESCC27I	0.328185	0.448935	-0.64854	1.98851	-0.189269	-1.32981	0.759605	-0.432259	0.280388	0.324895	0.18432	-0.285148	0.161735	-0.0353593	-1.10436
ESCC28A	-0.868148	-0.86014	-0.550781	-1.71152	-0.936464	1.05665	0.108185	-1.42488	-0.403355	-1.19055	-0.775773	0.514099	-1.01619	0.470682	-0.181908
ESCC28B	-0.620661	-0.296892	-0.766289	-1.04098	-0.71327	1.18873	0.189393	-0.767077	-0.257613	-1.07707	-0.121115	-0.566384	-0.769888	0.551426	-0.440703
ESCC28C	-0.286022	-0.903912	-0.0439601	-0.0918255	0.011475	0.817156	0.0311663	0.212215	-1.13637	-0.788063	0.236697	0.452748	-0.246099	0.535091	-0.176478
ESCC28D	-0.937843	-0.880655	-0.783992	-0.730723	-0.726201	-0.0174862	0.229704	-1.31833	-0.866026	-1.21913	-0.116164	-1.02083	-0.707835	-0.701528	-0.0150124
ESCC29A	-0.953805	-1.3918	-0.548573	-0.97602	-0.582921	0.177776	-0.110264	-0.929689	-1.54742	-0.830103	-0.114808	-0.160457	-1.03796	-0.0714568	-1.08124
ESCC29B	-1.8329	-1.1695	-1.05816	-1.89363	-1.48949	0.00552762	-1.90322	-1.79315	-1.67561	-1.25831	-1.21289	-1.23948	-1.714	-1.48672	-1.23394
ESCC29C	-1.40117	-1.44361	-0.768807	-0.748293	-1.08829	-0.581369	-0.952221	-1.18027	-1.60712	-1.20969	-0.755802	-2.06703	-1.2791	-0.627723	-1.3162
ESCC29D	-2.03604	-1.00248	-1.79027	-1.71934	-2.06916	-1.05197	-2.00985	-1.49609	-1.70699	-1.47327	-1.00863	-1.74616	-1.67572	-2.52745	-1.5737
ESCC29E	-2.0041	-1.64443	-2.14967	-1.87148	-2.18126	-0.651132	-1.83156	-1.83279	-1.72748	-1.31565	-1.38399	-1.08352	-1.43882	-1.14087	-1.6907
ESCC29F	-1.24987	-0.993465	-0.591057	-1.02282	-0.82832	0.347511	-1.37729	-0.753005	-1.62378	-1.16103	-0.444958	-2.04315	-0.899983	-0.30462	-1.00757
ESCC30A	-1.73986	-1.53692	-1.66586	-1.88841	-1.09206	0.172503	-1.02492	-1.50996	-0.854586	-1.27041	-1.93798	-1.5814	-1.71647	-1.47057	2.29578
ESCC30B	-1.4497	-1.28353	-0.97248	-1.7902	-0.66549	0.0966438	-1.13746	-1.12076	-1.13935	-0.843859	-1.2894	-1.88369	-1.40236	-0.832248	1.75569
ESCC30C	-1.72905	-1.05377	-1.6494	-2.01604	-1.19766	-0.0195394	-1.51113	-1.43662	-1.18102	-1.28798	-1.57836	-1.59812	-1.87792	-0.665816	1.51769
ESCC30D	-1.37711	-1.22295	-1.05525	-1.74452	-0.623904	-0.112492	-1.52848	-1.08168	-1.29354	-1.0564	-0.334876	-0.962309	-1.42016	-0.686655	1.4705
ESCC30E	-1.43587	-1.07673	-1.39677	-1.44904	-0.510536	-0.272791	-1.30674	-1.41284	-1.23146	-0.74165	-0.019764	-1.48033	-1.94697	-1.23082	2.1611
ESCC31A	-0.294567	-0.111445	-0.51332	-0.361132	-0.137358	0.70404	-0.0505165	-0.0310877	-0.231509	-0.322755	-0.258598	-0.590292	-0.244686	-0.0324679	-0.811492
ESCC31B	-0.524677	-0.349939	-0.58645	-0.0345543	-0.382844	0.667787	-0.20917	-0.0382528	-0.12929	-0.695751	-1.93798	-1.08875	-0.181041	-0.440641	-0.931245
ESCC31C	-0.928003	-0.69596	-0.835347	-0.795533	-0.426834	0.542507	-0.0417413	-0.640577	-1.00988	-1.22567	-0.879446	-0.717871	-0.726696	-0.834473	-1.62993
ESCC31D	-0.710977	-0.108139	-0.741758	-0.835387	-0.431528	0.543832	-0.814836	-0.449665	-0.00988679	-1.13093	-0.668123	-1.3973	-0.489776	-0.361878	-1.18817
ESCC31E	-1.91423	-0.749002	-2.65961	-1.93054	-1.65053	0.221396	-1.50201	-1.35148	-1.2911	-1.00877	-0.935048	-2.48409	-2.16265	-1.33075	-2.28815
ESCC31F	-1.17761	-0.886594	-1.44527	-0.842459	-0.895469	0.101121	-0.683138	-0.952034	-0.783749	-1.50849	-0.385168	-1.4128	-0.596553	-1.26564	-0.30747
ESCC31G	-1.23222	-0.0408138	-1.67611	-1.08968	-1.41541	0.433268	-0.658666	-1.07226	-0.757741	-1.31981	-1.93798	-0.985034	-0.739816	-0.831848	-1.19876
ESCC32A	0.789013	1.64502	0.927865	0.654504	0.933337	-1.18139	0.619461	-0.247716	-0.218156	-0.263619	1.56209	1.46385	0.798211	1.23881	0.617164
ESCC32B	0.531298	0.700051	0.511642	0.445949	0.365107	-1.65769	0.360352	0.185701	0.187729	-0.185251	0.184466	1.63409	0.467543	0.958124	0.539831
ESCC32C	0.679968	1.4206	0.525706	0.696661	0.842124	-1.5585	0.0472504	0.152513	0.0528085	-0.23467	1.80451	0.58585	0.820202	0.801619	0.329508
ESCC32D	0.54286	1.52883	0.626816	0.685739	0.514088	-2.00302	0.652663	-0.0593525	-0.199317	-0.198238	0.694348	0.258688	0.834679	0.534202	0.4831
ESCC33A	-0.809595	-1.08733	-0.773433	-0.586878	-0.459857	0.671408	-0.911822	-0.155797	-0.650488	-0.925327	-0.81941	0.125032	-1.2171	-0.319533	1.98862
ESCC33B	-0.741278	-1.10554	-0.669533	-0.286179	-0.629244	0.116444	-1.19653	-0.192619	-0.635315	-0.744321	-0.705999	-0.512379	-0.69556	-0.0585655	1.91121
ESCC33C	0.584006	0.119103	0.370594	0.709913	0.709181	-1.33782	1.57867	-0.483243	-0.127509	0.00365098	1.73264	0.500535	0.614308	1.15771	-0.660708
ESCC33D	-0.0701775	0.689689	0.116399	-0.00358462	0.080963	0.179315	-0.49756	-0.147474	-0.329991	-1.03207	-0.0255894	0.146691	0.340234	0.322332	2.02266
ESCC34A	-1.52522	-1.02849	-1.08013	-1.61215	-1.28976	-0.512971	-1.3929	-0.818184	-0.882787	-0.933857	-1.41573	-1.48635	-1.32607	-2.32803	-1.30793
ESCC34B	-1.59238	-1.32438	-1.32932	-1.56576	-1.17267	-1.42828	-1.12965	-0.765841	-1.74847	-1.12146	-0.718376	-0.776842	-1.57193	-1.9664	-1.54501
ESCC34C	-1.72934	-0.964543	-1.13456	-1.79164	-1.5623	-0.680905	-1.65469	-0.898872	-1.54355	-1.30384	-1.93798	-1.61689	-1.11481	-1.81727	-1.35837
ESCC34D	-1.82214	-1.2767	-1.36455	-1.50524	-2.234	-1.01252	-1.8585	-1.92054	-1.66719	-1.51755	-1.31048	-0.532887	-1.23671	-1.37358	-1.19222
ESCC35A	-1.4059	-1.04032	-1.72984	-0.132297	-1.96097	-1.02514	-1.47012	-0.973027	-0.420089	-0.583778	-1.18282	-0.329867	-1.65484	-3.57921	-1.44525
ESCC35B	-0.74893	-0.388545	-0.741703	0.129107	-1.68296	-0.330925	-1.08683	-0.524877	-0.371961	-0.276368	-1.04079	-0.28169	-1.57754	-0.117296	-0.5792
ESCC35C	-1.2001	-1.15524	-0.856146	-0.405735	-1.97689	-0.923028	-0.747752	-0.579759	-0.10092	-0.847874	-1.18614	0.643064	-1.88361	-3.57921	-1.0168
ESCC35D	-0.879096	-1.11513	-0.909763	0.128621	-2.33124	-0.844855	-0.800636	-0.220202	-0.341524	-0.257152	-1.93798	1.0627	-1.52052	-1.17361	-0.813264
ESCC35E	-0.367116	-0.496619	-0.311546	-0.0959714	-0.381427	-0.153969	-0.58836	-0.196628	0.371053	-0.685782	-1.50069	0.83635	-0.0955981	-1.18237	-0.746349
ESCC36A	-1.10421	-0.856626	-0.855836	-0.90132	-0.429401	1.12138	-0.92045	-0.484121	-0.753901	-1.34625	-1.23828	-0.875762	-1.11664	-1.26736	-0.927324
ESCC36B	-1.3487	-1.28955	-1.51623	-1.51755	-1.12836	0.957073	-1.4781	-0.66138	-0.221953	-1.40782	-1.39549	-1.32817	-1.0923	-0.848697	-1.20303
ESCC36C	-1.2198	-1.02697	-1.34398	-0.62824	-0.857632	0.902597	-1.67789	-0.820675	-0.534112	-1.06992	-1.44989	-1.48268	-1.31315	-0.535779	-1.36455
ESCC36D	-1.22894	-0.694223	-1.22512	-0.947083	-0.436397	0.755606	-1.91057	-1.04797	-0.637838	-1.37582	-1.22201	-1.47304	-0.84742	-0.791781	-1.10413
ESCC36E	-1.52858	-0.810291	-1.841	-1.03557	-0.928943	0.802777	-1.13786	-0.901492	-1.36843	-1.31158	-1.36779	-1.78172	-1.84727	-0.795198	-1.93363
ESCC36F	-1.06346	-1.05081	-1.19879	-1.33684	-0.535815	1.01533	-0.971895	-0.742223	-0.69869	-0.93537	-0.407451	-0.887465	-1.05497	-0.417418	-0.781902
ESCC36G	-0.361117	-0.38809	-0.249887	-0.400954	0.352522	0.985166	-0.401585	-0.526775	-0.297123	-1.01774	0.190934	-0.323784	-0.412913	0.372971	-0.9006
ESCC36H	-1.42319	-1.41713	-1.70189	-1.55178	-0.998923	1.11432	-1.67095	-0.758173	-1.40579	-1.37976	-1.03759	-0.886782	-0.693413	-0.128933	-0.365383

## Sheet: Figure4B
sample_id_A	sample_id_B	cellscore_distance	snv_distance
ESCC01A	ESCC01B	4.49958	6.40312
ESCC01A	ESCC01C	3.13709	6.63325
ESCC01A	ESCC01D	3.09252	5.19615
ESCC01A	ESCC02A	5.35126	20.1742
ESCC01A	ESCC02B	6.5923	20.347
ESCC01A	ESCC02C	8.04375	20.347
ESCC01A	ESCC02D	6.00466	20.3715
ESCC01A	ESCC03A	5.19618	15.7162
ESCC01A	ESCC03B	8.44882	15.3623
ESCC01A	ESCC03C	7.11646	15.6205
ESCC01A	ESCC03D	4.96412	15.5563
ESCC01A	ESCC04A	7.40954	34.3366
ESCC01A	ESCC04B	6.06561	34.2783
ESCC01A	ESCC04C	5.78509	33.8969
ESCC01A	ESCC04D	6.0266	34.322
ESCC01A	ESCC05A	3.86909	17.4929
ESCC01A	ESCC05B	4.13598	17.3781
ESCC01A	ESCC05C	2.68296	16.8819
ESCC01A	ESCC06A	5.93963	17.9444
ESCC01A	ESCC06B	8.20011	17.6635
ESCC01A	ESCC06C	7.26943	18.0278
ESCC01A	ESCC06D	7.09162	17.8606
ESCC01A	ESCC07C	3.72974	16.2481
ESCC01A	ESCC07D	7.29797	16.3095
ESCC01A	ESCC11A	4.4373	15.843
ESCC01A	ESCC11B	5.33559	16.1245
ESCC01A	ESCC11C	5.0655	15.9687
ESCC01A	ESCC11D	3.97371	15.4919
ESCC01A	ESCC11E	4.85775	15.6844
ESCC01A	ESCC11F	4.06403	15.4919
ESCC01A	ESCC11G	5.12122	16.1245
ESCC01A	ESCC11H	5.16466	16.1245
ESCC01A	ESCC12A	3.92211	16.4012
ESCC01A	ESCC12B	2.71564	16.4621
ESCC01A	ESCC12C	3.84391	16.3401
ESCC01A	ESCC12D	4.00828	16.4012
ESCC01A	ESCC12E	2.54097	16.3707
ESCC01A	ESCC12F	3.04668	16.3095
ESCC01A	ESCC12G	3.58612	16.5227
ESCC01A	ESCC13A	2.15791	19.7737
ESCC01A	ESCC13B	2.67041	19.8746
ESCC01A	ESCC13C	2.47839	20.025
ESCC01A	ESCC13D	1.95388	19.8746
ESCC01A	ESCC13E	1.77759	20.3224
ESCC01A	ESCC14A	6.25405	18.4932
ESCC01A	ESCC14B	4.13606	18.1384
ESCC01A	ESCC14C	5.24299	18.3303
ESCC01A	ESCC14D	2.86247	29.3939
ESCC01A	ESCC14E	3.66055	18
ESCC01A	ESCC15A	3.33975	16.4924
ESCC01A	ESCC15B	3.08315	16.7033
ESCC01A	ESCC15C	3.48622	16.6433
ESCC01A	ESCC15D	2.46131	16.5227
ESCC01A	ESCC15E	3.67333	16.7332
ESCC01A	ESCC16A	5.0113	20.6398
ESCC01A	ESCC16B	4.03802	18.5472
ESCC01A	ESCC16C	4.96904	19.0263
ESCC01A	ESCC16D	5.71988	18.0831
ESCC01A	ESCC16E	5.07883	18.9209
ESCC01A	ESCC16F	5.22997	18.2483
ESCC01A	ESCC17A	6.24785	14.3178
ESCC01A	ESCC17B	7.63348	14.5258
ESCC01A	ESCC17C	4.07678	15.0333
ESCC01A	ESCC17D	6.8967	15
ESCC01A	ESCC17E	6.49134	14.3178
ESCC01A	ESCC17F	6.66814	14.3527
ESCC01A	ESCC17G	3.20027	14.5602
ESCC01A	ESCC17H	6.36815	14.3178
ESCC01A	ESCC18A	8.55441	16.1555
ESCC01A	ESCC18B	9.84923	16.4317
ESCC01A	ESCC18C	7.74721	17.6635
ESCC01A	ESCC18D	10.5859	16.4621
ESCC01A	ESCC19A	8.24342	15.3623
ESCC01A	ESCC19B	10.1441	15.1658
ESCC01A	ESCC19C	10.1708	15.4272
ESCC01A	ESCC19D	9.69298	15.0333
ESCC01A	ESCC20A	7.93725	19.5704
ESCC01A	ESCC20B	7.46139	19.6977
ESCC01A	ESCC20C	7.14211	20.9284
ESCC01A	ESCC20D	5.92014	20.7364
ESCC01A	ESCC20E	7.55651	19.5959
ESCC01A	ESCC20F	8.84208	20.4695
ESCC01A	ESCC20G	7.00239	20.6155
ESCC01A	ESCC20H	7.41062	20.5183
ESCC01A	ESCC21A	5.34128	15.8114
ESCC01A	ESCC21B	4.68505	15.6844
ESCC01A	ESCC21C	4.63973	15.748
ESCC01A	ESCC21D	4.95836	15.7797
ESCC01A	ESCC21E	4.78949	15.748
ESCC01A	ESCC22A	6.89405	15.843
ESCC01A	ESCC22B	3.40936	16.0624
ESCC01A	ESCC22C	5.63814	16.6132
ESCC01A	ESCC23A	4.31471	15.8745
ESCC01A	ESCC23B	2.48264	16.0312
ESCC01A	ESCC23C	3.90908	15.906
ESCC01A	ESCC23D	5.76081	15.7797
ESCC01A	ESCC23E	6.00298	15.7797
ESCC01A	ESCC23F	6.85763	15.748
ESCC01A	ESCC24A	8.02261	18.7617
ESCC01A	ESCC24B	4.58355	19
ESCC01A	ESCC24C	3.96633	19.5704
ESCC01A	ESCC24D	5.38019	20.2237
ESCC01A	ESCC24E	4.80923	19.5704
ESCC01A	ESCC24F	5.46398	19.5448
ESCC01A	ESCC24G	2.95613	22.7156
ESCC01A	ESCC24H	3.07537	19.2094
ESCC01A	ESCC24I	3.17966	21.6102
ESCC01A	ESCC24J	5.97276	19.799
ESCC01A	ESCC25A	4.75942	16.0312
ESCC01A	ESCC25B	4.05664	16.7332
ESCC01A	ESCC25C	3.9091	17.9165
ESCC01A	ESCC25D	3.17976	16.5529
ESCC01A	ESCC25E	5.61247	17.7764
ESCC01A	ESCC25F	5.07493	18.0278
ESCC01A	ESCC25G	3.69472	16.4924
ESCC01A	ESCC26A	8.48144	16.5227
ESCC01A	ESCC26B	6.97951	16.3707
ESCC01A	ESCC26C	3.38289	16.1864
ESCC01A	ESCC26D	4.7025	16.3095
ESCC01A	ESCC27A	4.82038	17.8885
ESCC01A	ESCC27B	6.61021	17.9165
ESCC01A	ESCC27C	5.61942	17.8606
ESCC01A	ESCC27D	6.51038	18.0555
ESCC01A	ESCC27E	5.97343	18
ESCC01A	ESCC27F	5.23968	17.9165
ESCC01A	ESCC27G	5.24927	17.8885
ESCC01A	ESCC27H	4.77162	17.8326
ESCC01A	ESCC27I	5.25669	17.6068
ESCC01A	ESCC28A	7.98307	19.1311
ESCC01A	ESCC28B	7.109	19.2614
ESCC01A	ESCC28C	5.95683	19.799
ESCC01A	ESCC28D	7.73035	19.799
ESCC01A	ESCC29A	7.94815	15.3948
ESCC01A	ESCC29B	10.8401	15.5563
ESCC01A	ESCC29C	9.48988	14.8997
ESCC01A	ESCC29D	11.682	15.8745
ESCC01A	ESCC29E	11.4207	14.5602
ESCC01A	ESCC30A	10.6277	15.4596
ESCC01A	ESCC30B	9.61669	15.3948
ESCC01A	ESCC30C	10.4104	15.7162
ESCC01A	ESCC30D	9.17133	15.6205
ESCC01A	ESCC30E	9.48648	15.3623
ESCC01A	ESCC31A	6.33279	19.105
ESCC01A	ESCC31B	7.54567	19.105
ESCC01A	ESCC31C	8.18838	18.7617
ESCC01A	ESCC31D	7.75816	18.4391
ESCC01A	ESCC31E	11.4852	18.2209
ESCC01A	ESCC31F	8.62968	18.3303
ESCC01A	ESCC31G	9.34815	18.6815
ESCC01A	ESCC32A	3.34515	15.748
ESCC01A	ESCC32B	4.38294	15.5885
ESCC01A	ESCC32C	3.65292	15.6844
ESCC01A	ESCC32D	4.22894	15.7162
ESCC01A	ESCC33A	7.81891	18.412
ESCC01A	ESCC33B	7.57363	18.1384
ESCC01A	ESCC33C	3.66544	18.7883
ESCC01A	ESCC33D	5.54919	18.5472
ESCC01A	ESCC34A	10.351	18.4932
ESCC01A	ESCC34B	10.2866	18.7083
ESCC01A	ESCC34C	10.8292	18.735
ESCC01A	ESCC34D	10.8798	18.5203
ESCC01A	ESCC35A	10.6847	18.4391
ESCC01A	ESCC35B	8.12731	18.3848
ESCC01A	ESCC35C	10.2043	18.3848
ESCC01A	ESCC35D	9.17648	18.2483
ESCC01A	ESCC35E	7.2677	18.3303
ESCC01A	ESCC36A	8.81459	17.0587
ESCC01A	ESCC36B	9.72209	17.1172
ESCC01A	ESCC36C	9.36999	17.2047
ESCC01A	ESCC36D	9.22162	17.1464
ESCC01A	ESCC36E	10.1481	17.0294
ESCC01A	ESCC36F	8.45781	17.088
ESCC01A	ESCC36G	6.31889	17.0294
ESCC01A	ESCC36H	9.4576	17.1172
ESCC01B	ESCC01C	1.60902	4.3589
ESCC01B	ESCC01D	2.46204	6.16441
ESCC01B	ESCC02A	1.81077	20.199
ESCC01B	ESCC02B	2.52564	20.3715
ESCC01B	ESCC02C	3.8422	20.3715
ESCC01B	ESCC02D	1.93573	20.3961
ESCC01B	ESCC03A	1.78372	15.748
ESCC01B	ESCC03B	4.45949	15.3948
ESCC01B	ESCC03C	3.49244	15.6525
ESCC01B	ESCC03D	2.31741	15.5885
ESCC01B	ESCC04A	3.70278	34.3511
ESCC01B	ESCC04B	3.09423	34.2929
ESCC01B	ESCC04C	3.42708	33.9116
ESCC01B	ESCC04D	3.33532	34.3366
ESCC01B	ESCC05A	2.33313	17.5214
ESCC01B	ESCC05B	2.72337	17.4069
ESCC01B	ESCC05C	3.87736	16.9115
ESCC01B	ESCC06A	2.76818	17.9722
ESCC01B	ESCC06B	4.40804	17.6918
ESCC01B	ESCC06C	3.49998	18.0555
ESCC01B	ESCC06D	3.42616	17.8885
ESCC01B	ESCC07C	4.72555	16.2788
ESCC01B	ESCC07D	4.03613	16.3401
ESCC01B	ESCC11A	2.47642	15.8745
ESCC01B	ESCC11B	2.9432	16.1555
ESCC01B	ESCC11C	2.9513	16
ESCC01B	ESCC11D	5.28473	15.5242
ESCC01B	ESCC11E	3.06174	15.7162
ESCC01B	ESCC11F	4.16812	15.5242
ESCC01B	ESCC11G	3.32373	16.1555
ESCC01B	ESCC11H	2.83361	16.1555
ESCC01B	ESCC12A	6.12445	16.4317
ESCC01B	ESCC12B	4.77103	16.4924
ESCC01B	ESCC12C	4.90682	16.3707
ESCC01B	ESCC12D	5.54941	16.4317
ESCC01B	ESCC12E	4.50936	16.4012
ESCC01B	ESCC12F	5.41195	16.3401
ESCC01B	ESCC12G	4.60025	16.5529
ESCC01B	ESCC13A	6.05426	19.799
ESCC01B	ESCC13B	6.66076	19.8997
ESCC01B	ESCC13C	3.82945	20.0499
ESCC01B	ESCC13D	4.44452	19.8997
ESCC01B	ESCC13E	5.1461	20.347
ESCC01B	ESCC14A	3.64403	18.5203
ESCC01B	ESCC14B	3.0128	18.1659
ESCC01B	ESCC14C	3.57274	18.3576
ESCC01B	ESCC14D	5.37134	29.4449
ESCC01B	ESCC14E	3.15683	18.0831
ESCC01B	ESCC15A	5.24498	16.5227
ESCC01B	ESCC15B	5.62113	16.7332
ESCC01B	ESCC15C	3.87998	16.6733
ESCC01B	ESCC15D	4.044	16.5529
ESCC01B	ESCC15E	4.19925	16.7631
ESCC01B	ESCC16A	3.16199	20.664
ESCC01B	ESCC16B	4.28268	18.5742
ESCC01B	ESCC16C	1.67288	19.0526
ESCC01B	ESCC16D	2.55525	18.1659
ESCC01B	ESCC16E	3.37127	18.9473
ESCC01B	ESCC16F	3.50551	18.2757
ESCC01B	ESCC17A	2.75707	14.3527
ESCC01B	ESCC17B	4.56054	14.5602
ESCC01B	ESCC17C	3.20664	15.0665
ESCC01B	ESCC17D	3.75039	15.0333
ESCC01B	ESCC17E	3.36667	14.3527
ESCC01B	ESCC17F	3.20586	14.3875
ESCC01B	ESCC17G	3.68495	14.5945
ESCC01B	ESCC17H	2.99334	14.3527
ESCC01B	ESCC18A	5.36541	16.1864
ESCC01B	ESCC18B	6.11585	16.4621
ESCC01B	ESCC18C	4.61677	17.6918
ESCC01B	ESCC18D	6.87335	16.4924
ESCC01B	ESCC19A	5.10493	15.3948
ESCC01B	ESCC19B	6.59716	15.1987
ESCC01B	ESCC19C	6.49134	15.4596
ESCC01B	ESCC19D	6.32946	15.0665
ESCC01B	ESCC20A	4.6278	19.5959
ESCC01B	ESCC20B	4.55646	19.7231
ESCC01B	ESCC20C	4.20447	20.9523
ESCC01B	ESCC20D	3.73543	20.7605
ESCC01B	ESCC20E	4.55263	19.6214
ESCC01B	ESCC20F	5.43805	20.4939
ESCC01B	ESCC20G	4.75699	20.6398
ESCC01B	ESCC20H	4.22966	20.5426
ESCC01B	ESCC21A	2.88957	15.843
ESCC01B	ESCC21B	2.93908	15.7797
ESCC01B	ESCC21C	2.96784	15.7797
ESCC01B	ESCC21D	2.69692	15.8745
ESCC01B	ESCC21E	2.96009	15.7797
ESCC01B	ESCC22A	5.01311	15.9374
ESCC01B	ESCC22B	4.02224	16.0935
ESCC01B	ESCC22C	3.9928	16.7033
ESCC01B	ESCC23A	3.04561	15.906
ESCC01B	ESCC23B	4.27657	16.0624
ESCC01B	ESCC23C	3.49045	15.9374
ESCC01B	ESCC23D	4.61809	15.8114
ESCC01B	ESCC23E	3.97305	15.8114
ESCC01B	ESCC23F	4.63125	15.7797
ESCC01B	ESCC24A	4.95558	18.7883
ESCC01B	ESCC24B	3.87069	19.0263
ESCC01B	ESCC24C	4.90982	19.5959
ESCC01B	ESCC24D	4.07911	20.2485
ESCC01B	ESCC24E	4.58882	19.5959
ESCC01B	ESCC24F	4.20156	19.5704
ESCC01B	ESCC24G	4.90541	22.7376
ESCC01B	ESCC24H	4.51167	19.2354
ESCC01B	ESCC24I	4.42633	21.6333
ESCC01B	ESCC24J	4.7343	19.8242
ESCC01B	ESCC25A	3.13001	16.0624
ESCC01B	ESCC25B	3.67713	16.7631
ESCC01B	ESCC25C	3.23149	17.9444
ESCC01B	ESCC25D	3.60247	16.5831
ESCC01B	ESCC25E	3.61012	17.8045
ESCC01B	ESCC25F	3.67442	18.0555
ESCC01B	ESCC25G	3.81435	16.5227
ESCC01B	ESCC26A	4.92174	16.5529
ESCC01B	ESCC26B	3.81154	16.4012
ESCC01B	ESCC26C	4.15304	16.2173
ESCC01B	ESCC26D	3.19895	16.3401
ESCC01B	ESCC27A	3.47809	17.9165
ESCC01B	ESCC27B	4.66172	17.9444
ESCC01B	ESCC27C	3.91712	17.8885
ESCC01B	ESCC27D	3.82655	18.0831
ESCC01B	ESCC27E	3.82513	18.0278
ESCC01B	ESCC27F	3.26993	17.9444
ESCC01B	ESCC27G	3.45358	17.9165
ESCC01B	ESCC27H	2.4195	17.8606
ESCC01B	ESCC27I	2.58836	17.6352
ESCC01B	ESCC28A	5.25639	19.2094
ESCC01B	ESCC28B	4.32271	19.3391
ESCC01B	ESCC28C	3.73487	19.8746
ESCC01B	ESCC28D	4.20966	19.8242
ESCC01B	ESCC29A	4.86879	15.4272
ESCC01B	ESCC29B	7.10787	15.5885
ESCC01B	ESCC29C	5.72268	14.9332
ESCC01B	ESCC29D	7.72922	15.9687
ESCC01B	ESCC29E	7.67208	14.5945
ESCC01B	ESCC30A	6.91675	15.4919
ESCC01B	ESCC30B	5.9489	15.4272
ESCC01B	ESCC30C	6.7244	15.748
ESCC01B	ESCC30D	5.62667	15.6525
ESCC01B	ESCC30E	5.88559	15.3948
ESCC01B	ESCC31A	3.28637	19.1311
ESCC01B	ESCC31B	4.16366	19.1311
ESCC01B	ESCC31C	4.87682	18.7883
ESCC01B	ESCC31D	4.23834	18.4662
ESCC01B	ESCC31E	7.76638	18.2483
ESCC01B	ESCC31F	4.85996	18.3576
ESCC01B	ESCC31G	5.84058	18.7083
ESCC01B	ESCC32A	3.74832	15.7797
ESCC01B	ESCC32B	3.10458	15.6205
ESCC01B	ESCC32C	2.95377	15.7162
ESCC01B	ESCC32D	2.84126	15.748
ESCC01B	ESCC33A	4.71547	18.4391
ESCC01B	ESCC33B	4.22466	18.1659
ESCC01B	ESCC33C	3.02642	18.8149
ESCC01B	ESCC33D	3.33959	18.5742
ESCC01B	ESCC34A	6.35157	18.5203
ESCC01B	ESCC34B	6.46479	18.735
ESCC01B	ESCC34C	6.93435	18.7617
ESCC01B	ESCC34D	7.13668	18.5472
ESCC01B	ESCC35A	6.71762	18.4662
ESCC01B	ESCC35B	4.56774	18.4662
ESCC01B	ESCC35C	6.44022	18.412
ESCC01B	ESCC35D	5.72014	18.2757
ESCC01B	ESCC35E	3.90213	18.412
ESCC01B	ESCC36A	5.3097	17.088
ESCC01B	ESCC36B	6.04771	17.1464
ESCC01B	ESCC36C	5.71727	17.2337
ESCC01B	ESCC36D	5.56458	17.1756
ESCC01B	ESCC36E	6.59876	17.0587
ESCC01B	ESCC36F	5.06867	17.1172
ESCC01B	ESCC36G	3.57577	17.0587
ESCC01B	ESCC36H	6.15222	17.1464
ESCC01C	ESCC01D	1.54666	4.79583
ESCC01C	ESCC02A	2.60556	20.3224
ESCC01C	ESCC02B	3.58569	20.4939
ESCC01C	ESCC02C	5.01638	20.4939
ESCC01C	ESCC02D	3.11902	20.5183
ESCC01C	ESCC03A	2.43187	15.906
ESCC01C	ESCC03B	5.54747	15.5563
ESCC01C	ESCC03C	4.37786	15.8114
ESCC01C	ESCC03D	2.488	15.748
ESCC01C	ESCC04A	4.68731	34.4238
ESCC01C	ESCC04B	3.75235	34.3657
ESCC01C	ESCC04C	3.85309	33.9853
ESCC01C	ESCC04D	3.88607	34.4093
ESCC01C	ESCC05A	1.72861	17.6635
ESCC01C	ESCC05B	2.20072	17.5499
ESCC01C	ESCC05C	2.42237	17.0587
ESCC01C	ESCC06A	3.5122	18.1108
ESCC01C	ESCC06B	5.37108	17.8326
ESCC01C	ESCC06C	4.52176	18.1934
ESCC01C	ESCC06D	4.34186	18.0278
ESCC01C	ESCC07C	3.83555	16.4317
ESCC01C	ESCC07D	4.64757	16.4924
ESCC01C	ESCC11A	2.29248	16.0312
ESCC01C	ESCC11B	3.1999	16.3095
ESCC01C	ESCC11C	2.95301	16.1555
ESCC01C	ESCC11D	4.35005	15.6844
ESCC01C	ESCC11E	3.0364	15.8745
ESCC01C	ESCC11F	3.55126	15.6844
ESCC01C	ESCC11G	3.41935	16.3095
ESCC01C	ESCC11H	2.97817	16.3095
ESCC01C	ESCC12A	5.04779	16.5831
ESCC01C	ESCC12B	3.57825	16.6433
ESCC01C	ESCC12C	4.05459	16.5227
ESCC01C	ESCC12D	4.60375	16.5831
ESCC01C	ESCC12E	3.36686	16.5529
ESCC01C	ESCC12F	4.26458	16.4924
ESCC01C	ESCC12G	3.68043	16.7033
ESCC01C	ESCC13A	4.69751	19.9249
ESCC01C	ESCC13B	5.29228	20.025
ESCC01C	ESCC13C	2.67614	20.1742
ESCC01C	ESCC13D	3.1914	20.025
ESCC01C	ESCC13E	3.82759	20.4695
ESCC01C	ESCC14A	4.02085	18.6548
ESCC01C	ESCC14B	2.54081	18.303
ESCC01C	ESCC14C	3.48451	18.4932
ESCC01C	ESCC14D	4.20539	29.5296
ESCC01C	ESCC14E	2.4587	18.2209
ESCC01C	ESCC15A	4.23491	16.6733
ESCC01C	ESCC15B	4.49661	16.8819
ESCC01C	ESCC15C	3.06134	16.8226
ESCC01C	ESCC15D	2.92755	16.7033
ESCC01C	ESCC15E	3.43581	16.9115
ESCC01C	ESCC16A	3.21045	20.7846
ESCC01C	ESCC16B	3.67177	18.7083
ESCC01C	ESCC16C	2.23043	19.1833
ESCC01C	ESCC16D	3.2104	18.303
ESCC01C	ESCC16E	3.44803	19.0788
ESCC01C	ESCC16F	3.64816	18.412
ESCC01C	ESCC17A	3.57989	14.5258
ESCC01C	ESCC17B	5.25311	14.7309
ESCC01C	ESCC17C	2.74415	15.2315
ESCC01C	ESCC17D	4.48675	15.1987
ESCC01C	ESCC17E	4.03792	14.5258
ESCC01C	ESCC17F	3.96948	14.5602
ESCC01C	ESCC17G	2.66898	14.7648
ESCC01C	ESCC17H	3.75833	14.5258
ESCC01C	ESCC18A	6.04551	16.3401
ESCC01C	ESCC18B	7.15648	16.6132
ESCC01C	ESCC18C	5.19881	17.8326
ESCC01C	ESCC18D	7.91706	16.6433
ESCC01C	ESCC19A	5.79608	15.5563
ESCC01C	ESCC19B	7.55006	15.3623
ESCC01C	ESCC19C	7.47611	15.6205
ESCC01C	ESCC19D	7.23849	15.2315
ESCC01C	ESCC20A	5.30499	19.7231
ESCC01C	ESCC20B	5.00588	19.8494
ESCC01C	ESCC20C	4.75445	21.0713
ESCC01C	ESCC20D	3.82224	20.8806
ESCC01C	ESCC20E	5.20226	19.7484
ESCC01C	ESCC20F	6.13876	20.6155
ESCC01C	ESCC20G	4.85752	20.7605
ESCC01C	ESCC20H	4.85558	20.664
ESCC01C	ESCC21A	3.04144	16
ESCC01C	ESCC21B	2.69023	15.9374
ESCC01C	ESCC21C	2.68031	15.9374
ESCC01C	ESCC21D	2.73595	16.0312
ESCC01C	ESCC21E	2.83182	15.9374
ESCC01C	ESCC22A	5.07229	16.0935
ESCC01C	ESCC22B	2.98815	16.2481
ESCC01C	ESCC22C	3.75108	16.8523
ESCC01C	ESCC23A	2.69458	16.0624
ESCC01C	ESCC23B	3.24738	16.2173
ESCC01C	ESCC23C	3.04183	16.0935
ESCC01C	ESCC23D	4.55346	15.9687
ESCC01C	ESCC23E	4.28457	15.9687
ESCC01C	ESCC23F	5.05236	15.9374
ESCC01C	ESCC24A	5.76626	18.9209
ESCC01C	ESCC24B	3.60837	19.1572
ESCC01C	ESCC24C	4.11031	19.7231
ESCC01C	ESCC24D	3.99199	20.3715
ESCC01C	ESCC24E	4.11592	19.7231
ESCC01C	ESCC24F	4.10339	19.6977
ESCC01C	ESCC24G	3.86164	22.8473
ESCC01C	ESCC24H	3.54831	19.3649
ESCC01C	ESCC24I	3.53392	21.7486
ESCC01C	ESCC24J	4.8101	19.9499
ESCC01C	ESCC25A	3.02012	16.2173
ESCC01C	ESCC25B	3.12263	16.9115
ESCC01C	ESCC25C	2.66594	18.0831
ESCC01C	ESCC25D	2.7921	16.7332
ESCC01C	ESCC25E	3.762	17.9444
ESCC01C	ESCC25F	3.48839	18.1934
ESCC01C	ESCC25G	3.18366	16.6733
ESCC01C	ESCC26A	5.96068	16.7033
ESCC01C	ESCC26B	4.61579	16.5529
ESCC01C	ESCC26C	3.47873	16.3707
ESCC01C	ESCC26D	3.09662	16.4924
ESCC01C	ESCC27A	3.03592	18.0555
ESCC01C	ESCC27B	4.59743	18.0831
ESCC01C	ESCC27C	3.6953	18.0278
ESCC01C	ESCC27D	3.96182	18.2209
ESCC01C	ESCC27E	3.75359	18.1659
ESCC01C	ESCC27F	3.04694	18.0831
ESCC01C	ESCC27G	3.1522	18.0555
ESCC01C	ESCC27H	2.44407	18
ESCC01C	ESCC27I	2.65389	17.7764
ESCC01C	ESCC28A	5.74816	19.3391
ESCC01C	ESCC28B	4.89905	19.4679
ESCC01C	ESCC28C	3.94821	20
ESCC01C	ESCC28D	5.11796	19.9499
ESCC01C	ESCC29A	5.53099	15.5885
ESCC01C	ESCC29B	8.1627	15.748
ESCC01C	ESCC29C	6.80142	15.0997
ESCC01C	ESCC29D	8.89146	16.1245
ESCC01C	ESCC29E	8.69897	14.7648
ESCC01C	ESCC30A	7.98227	15.6525
ESCC01C	ESCC30B	7.03396	15.5885
ESCC01C	ESCC30C	7.78894	15.906
ESCC01C	ESCC30D	6.65555	15.8114
ESCC01C	ESCC30E	6.95515	15.5563
ESCC01C	ESCC31A	3.92254	19.2614
ESCC01C	ESCC31B	4.95557	19.2614
ESCC01C	ESCC31C	5.68165	18.9209
ESCC01C	ESCC31D	5.24549	18.6011
ESCC01C	ESCC31E	8.86527	18.3848
ESCC01C	ESCC31F	5.96609	18.4932
ESCC01C	ESCC31G	6.72115	18.8414
ESCC01C	ESCC32A	2.84167	15.9374
ESCC01C	ESCC32B	2.5532	15.7797
ESCC01C	ESCC32C	2.4894	15.8745
ESCC01C	ESCC32D	2.48376	15.906
ESCC01C	ESCC33A	5.41959	18.5742
ESCC01C	ESCC33B	5.06449	18.303
ESCC01C	ESCC33C	2.31669	18.9473
ESCC01C	ESCC33D	3.61687	18.7083
ESCC01C	ESCC34A	7.52274	18.6548
ESCC01C	ESCC34B	7.52335	18.868
ESCC01C	ESCC34C	8.05453	18.8944
ESCC01C	ESCC34D	8.12736	18.6815
ESCC01C	ESCC35A	7.75906	18.6011
ESCC01C	ESCC35B	5.33711	18.6011
ESCC01C	ESCC35C	7.33625	18.5472
ESCC01C	ESCC35D	6.345	18.412
ESCC01C	ESCC35E	4.56517	18.5472
ESCC01C	ESCC36A	6.26054	17.2337
ESCC01C	ESCC36B	7.11557	17.2916
ESCC01C	ESCC36C	6.74709	17.3781
ESCC01C	ESCC36D	6.65349	17.3205
ESCC01C	ESCC36E	7.58384	17.2047
ESCC01C	ESCC36F	5.99666	17.2627
ESCC01C	ESCC36G	4.1643	17.2047
ESCC01C	ESCC36H	7.05753	17.2916
ESCC01D	ESCC02A	3.40708	20.6398
ESCC01D	ESCC02B	4.37739	20.8087
ESCC01D	ESCC02C	5.64663	20.8087
ESCC01D	ESCC02D	3.88439	20.8327
ESCC01D	ESCC03A	3.32466	16.3095
ESCC01D	ESCC03B	6.13435	15.9687
ESCC01D	ESCC03C	4.98411	16.2173
ESCC01D	ESCC03D	2.73475	16.1555
ESCC01D	ESCC04A	5.38805	34.6121
ESCC01D	ESCC04B	4.25778	34.5543
ESCC01D	ESCC04C	4.13247	34.176
ESCC01D	ESCC04D	4.11301	34.5977
ESCC01D	ESCC05A	1.73399	18.0278
ESCC01D	ESCC05B	2.27938	17.9165
ESCC01D	ESCC05C	2.83033	17.4356
ESCC01D	ESCC06A	3.59045	18.4662
ESCC01D	ESCC06B	5.7846	18.1934
ESCC01D	ESCC06C	5.05596	18.5472
ESCC01D	ESCC06D	4.39932	18.3848
ESCC01D	ESCC07C	3.11128	16.8226
ESCC01D	ESCC07D	4.64144	16.8819
ESCC01D	ESCC11A	2.43038	16.4317
ESCC01D	ESCC11B	3.73615	16.7033
ESCC01D	ESCC11C	2.95499	16.5529
ESCC01D	ESCC11D	3.97628	16.0935
ESCC01D	ESCC11E	3.44285	16.2788
ESCC01D	ESCC11F	3.45446	16.0935
ESCC01D	ESCC11G	3.55741	16.7033
ESCC01D	ESCC11H	3.51072	16.7033
ESCC01D	ESCC12A	4.95792	16.9706
ESCC01D	ESCC12B	3.75457	17.0294
ESCC01D	ESCC12C	4.40796	16.9115
ESCC01D	ESCC12D	4.40068	16.9706
ESCC01D	ESCC12E	3.16588	16.9411
ESCC01D	ESCC12F	4.04955	16.8819
ESCC01D	ESCC12G	3.81305	17.088
ESCC01D	ESCC13A	4.68923	20.2485
ESCC01D	ESCC13B	5.30983	20.347
ESCC01D	ESCC13C	3.12936	20.4939
ESCC01D	ESCC13D	3.37709	20.347
ESCC01D	ESCC13E	4.06131	20.7846
ESCC01D	ESCC14A	4.8474	19
ESCC01D	ESCC14B	2.35978	18.6548
ESCC01D	ESCC14C	3.90954	18.8414
ESCC01D	ESCC14D	3.9746	29.6816
ESCC01D	ESCC14E	3.20929	18.5203
ESCC01D	ESCC15A	4.30487	17.0587
ESCC01D	ESCC15B	4.40596	17.2627
ESCC01D	ESCC15C	3.37379	17.2047
ESCC01D	ESCC15D	3.1915	17.088
ESCC01D	ESCC15E	3.25803	17.2916
ESCC01D	ESCC16A	3.87607	21.095
ESCC01D	ESCC16B	3.26592	19.0526
ESCC01D	ESCC16C	2.98719	19.5192
ESCC01D	ESCC16D	4.16912	18.5472
ESCC01D	ESCC16E	3.69038	19.4165
ESCC01D	ESCC16F	4.32075	18.7617
ESCC01D	ESCC17A	4.29111	14.9666
ESCC01D	ESCC17B	5.72295	15.1658
ESCC01D	ESCC17C	3.2035	15.6525
ESCC01D	ESCC17D	5.04457	15.6205
ESCC01D	ESCC17E	4.69774	14.9666
ESCC01D	ESCC17F	4.81166	15
ESCC01D	ESCC17G	2.8026	15.1987
ESCC01D	ESCC17H	4.64717	14.9666
ESCC01D	ESCC18A	6.74023	16.7332
ESCC01D	ESCC18B	7.5948	17
ESCC01D	ESCC18C	6.05002	18.1934
ESCC01D	ESCC18D	8.24964	17.0294
ESCC01D	ESCC19A	6.5051	15.9687
ESCC01D	ESCC19B	8.23505	15.7797
ESCC01D	ESCC19C	8.13458	16.0312
ESCC01D	ESCC19D	7.81127	15.6525
ESCC01D	ESCC20A	5.98358	20.0499
ESCC01D	ESCC20B	5.57295	20.1742
ESCC01D	ESCC20C	5.29767	21.3776
ESCC01D	ESCC20D	4.40412	21.1896
ESCC01D	ESCC20E	5.58586	20.0749
ESCC01D	ESCC20F	6.76536	20.9284
ESCC01D	ESCC20G	5.40407	21.0713
ESCC01D	ESCC20H	5.55452	20.9762
ESCC01D	ESCC21A	4.20681	16.4012
ESCC01D	ESCC21B	3.74497	16.2788
ESCC01D	ESCC21C	3.88259	16.3401
ESCC01D	ESCC21D	3.85811	16.3707
ESCC01D	ESCC21E	3.99766	16.3401
ESCC01D	ESCC22A	5.89174	16.3707
ESCC01D	ESCC22B	3.55205	16.6433
ESCC01D	ESCC22C	4.52788	17.1172
ESCC01D	ESCC23A	3.17092	16.4621
ESCC01D	ESCC23B	3.23108	16.6132
ESCC01D	ESCC23C	3.47352	16.4924
ESCC01D	ESCC23D	5.03488	16.3707
ESCC01D	ESCC23E	4.81807	16.3707
ESCC01D	ESCC23F	5.5623	16.3401
ESCC01D	ESCC24A	6.60154	19.2614
ESCC01D	ESCC24B	4.2898	19.4936
ESCC01D	ESCC24C	4.57376	20.0499
ESCC01D	ESCC24D	4.94891	20.6882
ESCC01D	ESCC24E	4.75589	20.0499
ESCC01D	ESCC24F	5.04315	20.025
ESCC01D	ESCC24G	4.01957	23.1301
ESCC01D	ESCC24H	3.66869	19.6977
ESCC01D	ESCC24I	3.77831	22.0454
ESCC01D	ESCC24J	5.57926	20.2731
ESCC01D	ESCC25A	3.94404	16.6132
ESCC01D	ESCC25B	3.71136	17.2916
ESCC01D	ESCC25C	3.12686	18.4391
ESCC01D	ESCC25D	3.21081	17.1172
ESCC01D	ESCC25E	4.618	18.303
ESCC01D	ESCC25F	4.53372	18.5472
ESCC01D	ESCC25G	3.75527	17.0587
ESCC01D	ESCC26A	6.48994	17.088
ESCC01D	ESCC26B	5.40053	16.9411
ESCC01D	ESCC26C	3.6478	16.7631
ESCC01D	ESCC26D	3.83929	16.8819
ESCC01D	ESCC27A	3.48455	18.412
ESCC01D	ESCC27B	5.2689	18.4391
ESCC01D	ESCC27C	4.26594	18.3848
ESCC01D	ESCC27D	4.46641	18.5742
ESCC01D	ESCC27E	4.13596	18.5203
ESCC01D	ESCC27F	3.66623	18.4391
ESCC01D	ESCC27G	3.84283	18.412
ESCC01D	ESCC27H	3.34851	18.3576
ESCC01D	ESCC27I	2.93168	18.1384
ESCC01D	ESCC28A	6.57335	19.5704
ESCC01D	ESCC28B	5.6328	19.6977
ESCC01D	ESCC28C	4.93384	20.2237
ESCC01D	ESCC28D	5.86301	20.2731
ESCC01D	ESCC29A	6.38975	16
ESCC01D	ESCC29B	8.81227	16.1555
ESCC01D	ESCC29C	7.55079	15.5242
ESCC01D	ESCC29D	9.37033	16.4012
ESCC01D	ESCC29E	9.31943	15.1987
ESCC01D	ESCC30A	8.67672	16.0624
ESCC01D	ESCC30B	7.7592	16
ESCC01D	ESCC30C	8.42883	16.3095
ESCC01D	ESCC30D	7.32512	16.2173
ESCC01D	ESCC30E	7.50022	15.9687
ESCC01D	ESCC31A	4.67549	19.5959
ESCC01D	ESCC31B	5.80058	19.5959
ESCC01D	ESCC31C	6.45549	19.2614
ESCC01D	ESCC31D	5.90548	18.9473
ESCC01D	ESCC31E	9.34576	18.735
ESCC01D	ESCC31F	6.62108	18.8414
ESCC01D	ESCC31G	7.3106	19.1833
ESCC01D	ESCC32A	2.6466	16.3401
ESCC01D	ESCC32B	2.90493	16.1864
ESCC01D	ESCC32C	2.15801	16.2788
ESCC01D	ESCC32D	2.32166	16.3095
ESCC01D	ESCC33A	6.23003	18.9209
ESCC01D	ESCC33B	5.87567	18.6548
ESCC01D	ESCC33C	2.72998	19.2873
ESCC01D	ESCC33D	4.14014	19.0526
ESCC01D	ESCC34A	8.1271	19
ESCC01D	ESCC34B	8.10081	19.2094
ESCC01D	ESCC34C	8.67988	19.2354
ESCC01D	ESCC34D	8.72872	19.0263
ESCC01D	ESCC35A	8.19562	18.9473
ESCC01D	ESCC35B	5.94926	18.8414
ESCC01D	ESCC35C	7.84172	18.8944
ESCC01D	ESCC35D	6.9892	18.7617
ESCC01D	ESCC35E	5.34677	18.7883
ESCC01D	ESCC36A	7.05125	17.6068
ESCC01D	ESCC36B	7.86972	17.6635
ESCC01D	ESCC36C	7.50497	17.7482
ESCC01D	ESCC36D	7.36258	17.6918
ESCC01D	ESCC36E	8.24564	17.5784
ESCC01D	ESCC36F	6.7603	17.6352
ESCC01D	ESCC36G	5.01576	17.5784
ESCC01D	ESCC36H	7.8446	17.6635
ESCC02A	ESCC02B	1.85378	4.58258
ESCC02A	ESCC02C	3.0219	4.3589
ESCC02A	ESCC02D	1.30304	4.24264
ESCC02A	ESCC03A	1.31721	18.4932
ESCC02A	ESCC03B	3.65604	18.1934
ESCC02A	ESCC03C	2.77473	18.412
ESCC02A	ESCC03D	2.80962	18.3576
ESCC02A	ESCC04A	2.45607	35.7771
ESCC02A	ESCC04B	2.0949	35.7211
ESCC02A	ESCC04C	2.56255	35.3553
ESCC02A	ESCC04D	2.62814	35.7631
ESCC02A	ESCC05A	2.69749	20.025
ESCC02A	ESCC05B	2.92388	19.9249
ESCC02A	ESCC05C	4.49549	19.5448
ESCC02A	ESCC06A	2.29037	20.4695
ESCC02A	ESCC06B	3.66894	20.2237
ESCC02A	ESCC06C	2.28368	20.5426
ESCC02A	ESCC06D	2.91905	20.3961
ESCC02A	ESCC07C	4.91422	19.0526
ESCC02A	ESCC07D	3.20384	19.105
ESCC02A	ESCC11A	2.54647	18.6548
ESCC02A	ESCC11B	2.39479	18.8944
ESCC02A	ESCC11C	2.81661	18.7617
ESCC02A	ESCC11D	5.6185	18.3576
ESCC02A	ESCC11E	3.17966	18.5203
ESCC02A	ESCC11F	4.38406	18.3576
ESCC02A	ESCC11G	2.99727	18.8944
ESCC02A	ESCC11H	2.69651	18.8944
ESCC02A	ESCC12A	6.32055	19.2873
ESCC02A	ESCC12B	5.2427	19.3391
ESCC02A	ESCC12C	5.02554	19.2354
ESCC02A	ESCC12D	5.71901	19.2873
ESCC02A	ESCC12E	4.97122	19.2614
ESCC02A	ESCC12F	5.85223	19.2094
ESCC02A	ESCC12G	4.76495	19.3907
ESCC02A	ESCC13A	6.67426	22.0907
ESCC02A	ESCC13B	7.30936	22.1811
ESCC02A	ESCC13C	4.25302	22.3159
ESCC02A	ESCC13D	4.90866	22.1811
ESCC02A	ESCC13E	5.78104	22.5832
ESCC02A	ESCC14A	2.80677	20.9523
ESCC02A	ESCC14B	3.27134	20.6398
ESCC02A	ESCC14C	3.11953	20.8087
ESCC02A	ESCC14D	5.76658	31.0322
ESCC02A	ESCC14E	3.26916	20.567
ESCC02A	ESCC15A	5.52509	19.2094
ESCC02A	ESCC15B	5.91751	19.3907
ESCC02A	ESCC15C	3.94744	19.3391
ESCC02A	ESCC15D	4.49218	19.2354
ESCC02A	ESCC15E	4.28918	19.4165
ESCC02A	ESCC16A	2.81204	22.9129
ESCC02A	ESCC16B	4.35628	21.0476
ESCC02A	ESCC16C	1.1385	21.4709
ESCC02A	ESCC16D	1.64814	20.6882
ESCC02A	ESCC16E	2.92983	21.3776
ESCC02A	ESCC16F	3.11729	20.7846
ESCC02A	ESCC17A	2.88953	17.3781
ESCC02A	ESCC17B	4.23237	17.5499
ESCC02A	ESCC17C	3.23217	17.9722
ESCC02A	ESCC17D	3.22977	17.9444
ESCC02A	ESCC17E	2.86316	17.3781
ESCC02A	ESCC17F	2.39052	17.4069
ESCC02A	ESCC17G	3.96359	17.5784
ESCC02A	ESCC17H	2.50354	17.3781
ESCC02A	ESCC18A	4.26043	18.9209
ESCC02A	ESCC18B	5.12461	19.1572
ESCC02A	ESCC18C	3.31478	20.2237
ESCC02A	ESCC18D	5.90384	19.1833
ESCC02A	ESCC19A	4.08143	18.2483
ESCC02A	ESCC19B	5.32964	18.0831
ESCC02A	ESCC19C	5.49004	18.303
ESCC02A	ESCC19D	5.53469	17.9722
ESCC02A	ESCC20A	3.9843	21.9089
ESCC02A	ESCC20B	4.067	22.0227
ESCC02A	ESCC20C	3.66797	23.1301
ESCC02A	ESCC20D	3.48701	22.9565
ESCC02A	ESCC20E	4.35788	21.9317
ESCC02A	ESCC20F	4.76256	22.7156
ESCC02A	ESCC20G	4.29646	22.8473
ESCC02A	ESCC20H	3.47002	22.7596
ESCC02A	ESCC21A	2.16828	18.6279
ESCC02A	ESCC21B	2.57129	18.5742
ESCC02A	ESCC21C	2.50732	18.5742
ESCC02A	ESCC21D	2.11355	18.6548
ESCC02A	ESCC21E	2.45328	18.5742
ESCC02A	ESCC22A	4.24775	18.868
ESCC02A	ESCC22B	4.2735	18.9473
ESCC02A	ESCC22C	3.23394	19.4679
ESCC02A	ESCC23A	2.89327	18.735
ESCC02A	ESCC23B	4.76243	18.868
ESCC02A	ESCC23C	3.42829	18.7617
ESCC02A	ESCC23D	4.40787	18.6548
ESCC02A	ESCC23E	3.81056	18.6548
ESCC02A	ESCC23F	4.22974	18.6279
ESCC02A	ESCC24A	3.71945	21.2838
ESCC02A	ESCC24B	3.67762	21.4942
ESCC02A	ESCC24C	4.44027	22
ESCC02A	ESCC24D	3.1433	22.5832
ESCC02A	ESCC24E	3.87788	22
ESCC02A	ESCC24F	3.16628	21.9773
ESCC02A	ESCC24G	4.95286	24.8395
ESCC02A	ESCC24H	4.45082	21.6795
ESCC02A	ESCC24I	4.51635	23.8328
ESCC02A	ESCC24J	3.76253	22.2036
ESCC02A	ESCC25A	2.2028	18.8149
ESCC02A	ESCC25B	3.37473	19.4165
ESCC02A	ESCC25C	2.96126	20.445
ESCC02A	ESCC25D	3.65397	19.2614
ESCC02A	ESCC25E	2.72481	20.3224
ESCC02A	ESCC25F	2.77024	20.5426
ESCC02A	ESCC25G	3.47572	19.2094
ESCC02A	ESCC26A	3.83732	19.2354
ESCC02A	ESCC26B	2.60272	19.105
ESCC02A	ESCC26C	4.32869	18.9473
ESCC02A	ESCC26D	2.58901	19.0526
ESCC02A	ESCC27A	3.71693	20.4206
ESCC02A	ESCC27B	4.41622	20.445
ESCC02A	ESCC27C	3.9183	20.3961
ESCC02A	ESCC27D	3.61509	20.567
ESCC02A	ESCC27E	3.59643	20.5183
ESCC02A	ESCC27F	3.26659	20.445
ESCC02A	ESCC27G	3.47672	20.4206
ESCC02A	ESCC27H	2.28323	20.3715
ESCC02A	ESCC27I	2.85266	20.1742
ESCC02A	ESCC28A	4.03904	21.5639
ESCC02A	ESCC28B	3.02848	21.6795
ESCC02A	ESCC28C	2.8397	22.1585
ESCC02A	ESCC28D	3.44559	22.1133
ESCC02A	ESCC29A	3.8582	18.2757
ESCC02A	ESCC29B	6.11478	18.412
ESCC02A	ESCC29C	4.90236	17.8606
ESCC02A	ESCC29D	6.90147	18.735
ESCC02A	ESCC29E	6.69647	17.5784
ESCC02A	ESCC30A	6.09845	18.3303
ESCC02A	ESCC30B	5.10645	18.2757
ESCC02A	ESCC30C	5.79229	18.5472
ESCC02A	ESCC30D	4.84057	18.4662
ESCC02A	ESCC30E	5.28991	18.2483
ESCC02A	ESCC31A	1.91621	21.5407
ESCC02A	ESCC31B	2.93194	21.5407
ESCC02A	ESCC31C	3.76129	21.2368
ESCC02A	ESCC31D	3.05471	20.9523
ESCC02A	ESCC31E	6.66394	20.7605
ESCC02A	ESCC31F	4.02195	20.8567
ESCC02A	ESCC31G	4.65209	21.166
ESCC02A	ESCC32A	4.32414	18.5742
ESCC02A	ESCC32B	3.3332	18.4391
ESCC02A	ESCC32C	3.70608	18.5203
ESCC02A	ESCC32D	3.5237	18.5472
ESCC02A	ESCC33A	3.81629	20.8806
ESCC02A	ESCC33B	3.48466	20.6398
ESCC02A	ESCC33C	3.58802	21.2132
ESCC02A	ESCC33D	3.12705	21
ESCC02A	ESCC34A	5.36909	20.9523
ESCC02A	ESCC34B	5.63177	21.1424
ESCC02A	ESCC34C	5.94973	21.166
ESCC02A	ESCC34D	6.28442	20.9762
ESCC02A	ESCC35A	5.98598	20.9523
ESCC02A	ESCC35B	3.39201	20.9523
ESCC02A	ESCC35C	5.65711	20.9045
ESCC02A	ESCC35D	4.66511	20.7846
ESCC02A	ESCC35E	2.9724	20.9045
ESCC02A	ESCC36A	4.13057	19.6469
ESCC02A	ESCC36B	4.80013	19.6977
ESCC02A	ESCC36C	4.5341	19.8242
ESCC02A	ESCC36D	4.53745	19.7231
ESCC02A	ESCC36E	5.42484	19.6214
ESCC02A	ESCC36F	3.83538	19.6723
ESCC02A	ESCC36G	2.57553	19.6214
ESCC02A	ESCC36H	5.00412	19.6977
ESCC02B	ESCC02C	1.87627	2
ESCC02B	ESCC02D	1.40966	1.73205
ESCC02B	ESCC03A	2.00264	18.735
ESCC02B	ESCC03B	2.73546	18.4391
ESCC02B	ESCC03C	2.56113	18.6548
ESCC02B	ESCC03D	2.8789	18.6011
ESCC02B	ESCC04A	2.48011	35.8748
ESCC02B	ESCC04B	2.98176	35.819
ESCC02B	ESCC04C	3.84891	35.4542
ESCC02B	ESCC04D	3.59826	35.8608
ESCC02B	ESCC05A	3.7987	20.2485
ESCC02B	ESCC05B	3.94549	20.1494
ESCC02B	ESCC05C	5.30666	19.7737
ESCC02B	ESCC06A	3.13197	20.6882
ESCC02B	ESCC06B	2.75337	20.347
ESCC02B	ESCC06C	2.36236	20.664
ESCC02B	ESCC06D	2.66792	20.6155
ESCC02B	ESCC07C	6.30399	19.2873
ESCC02B	ESCC07D	3.11993	19.3391
ESCC02B	ESCC11A	3.43285	18.8944
ESCC02B	ESCC11B	3.56074	19.1311
ESCC02B	ESCC11C	3.73857	19
ESCC02B	ESCC11D	6.90541	18.6011
ESCC02B	ESCC11E	4.27732	18.7617
ESCC02B	ESCC11F	5.77797	18.6011
ESCC02B	ESCC11G	4.38567	19.1311
ESCC02B	ESCC11H	3.69266	19.1311
ESCC02B	ESCC12A	7.7462	19.4679
ESCC02B	ESCC12B	6.48149	19.5192
ESCC02B	ESCC12C	6.42753	19.4165
ESCC02B	ESCC12D	7.14636	19.4679
ESCC02B	ESCC12E	6.33904	19.4422
ESCC02B	ESCC12F	7.24088	19.3907
ESCC02B	ESCC12G	6.10583	19.4679
ESCC02B	ESCC13A	7.8973	22.2935
ESCC02B	ESCC13B	8.47944	22.383
ESCC02B	ESCC13C	5.32265	22.5167
ESCC02B	ESCC13D	6.19445	22.383
ESCC02B	ESCC13E	6.93283	22.7816
ESCC02B	ESCC14A	3.34493	21.1187
ESCC02B	ESCC14B	4.23398	20.8087
ESCC02B	ESCC14C	4.35463	20.9284
ESCC02B	ESCC14D	7.1738	31.0805
ESCC02B	ESCC14E	4.51188	20.7364
ESCC02B	ESCC15A	6.94416	19.4422
ESCC02B	ESCC15B	7.3973	19.6214
ESCC02B	ESCC15C	5.32544	19.5704
ESCC02B	ESCC15D	5.84984	19.4679
ESCC02B	ESCC15E	5.70285	19.6469
ESCC02B	ESCC16A	4.1199	23.1084
ESCC02B	ESCC16B	5.76262	21.2603
ESCC02B	ESCC16C	2.09998	21.6795
ESCC02B	ESCC16D	2.73139	20.9045
ESCC02B	ESCC16E	4.33543	21.587
ESCC02B	ESCC16F	4.49675	21
ESCC02B	ESCC17A	2.42275	17.6352
ESCC02B	ESCC17B	3.61303	17.8045
ESCC02B	ESCC17C	4.19498	18.2209
ESCC02B	ESCC17D	2.95994	18.1934
ESCC02B	ESCC17E	2.71404	17.6352
ESCC02B	ESCC17F	2.07353	17.6635
ESCC02B	ESCC17G	4.96237	17.8326
ESCC02B	ESCC17H	2.15194	17.6352
ESCC02B	ESCC18A	3.35964	19.1572
ESCC02B	ESCC18B	4.23786	19.3907
ESCC02B	ESCC18C	2.94281	20.445
ESCC02B	ESCC18D	4.96959	19.4165
ESCC02B	ESCC19A	3.71766	18.3848
ESCC02B	ESCC19B	4.51964	18.3303
ESCC02B	ESCC19C	4.71807	18.5472
ESCC02B	ESCC19D	4.9728	18.2209
ESCC02B	ESCC20A	2.99789	22.1133
ESCC02B	ESCC20B	3.20831	22.2261
ESCC02B	ESCC20C	3.10989	23.3238
ESCC02B	ESCC20D	3.3352	23.1517
ESCC02B	ESCC20E	3.68243	22.1359
ESCC02B	ESCC20F	3.54002	22.9129
ESCC02B	ESCC20G	3.70108	23.0434
ESCC02B	ESCC20H	2.8052	22.9565
ESCC02B	ESCC21A	2.88059	18.868
ESCC02B	ESCC21B	3.37943	18.8149
ESCC02B	ESCC21C	3.39485	18.8149
ESCC02B	ESCC21D	3.03369	18.8944
ESCC02B	ESCC21E	3.37774	18.8149
ESCC02B	ESCC22A	4.53511	19.0526
ESCC02B	ESCC22B	5.31621	19.1311
ESCC02B	ESCC22C	3.76186	19.6469
ESCC02B	ESCC23A	3.86613	18.9209
ESCC02B	ESCC23B	5.9204	19.0526
ESCC02B	ESCC23C	4.48666	18.8414
ESCC02B	ESCC23D	4.79437	18.735
ESCC02B	ESCC23E	4.04286	18.8414
ESCC02B	ESCC23F	4.24568	18.8149
ESCC02B	ESCC24A	4.07738	21.4942
ESCC02B	ESCC24B	5.09223	21.7025
ESCC02B	ESCC24C	5.96405	22.2036
ESCC02B	ESCC24D	4.37895	22.7816
ESCC02B	ESCC24E	5.24645	22.2036
ESCC02B	ESCC24F	4.35843	22.1811
ESCC02B	ESCC24G	6.46208	25.02
ESCC02B	ESCC24H	5.98768	21.8861
ESCC02B	ESCC24I	6.08535	24.0208
ESCC02B	ESCC24J	5.04674	22.4054
ESCC02B	ESCC25A	3.70798	19.0526
ESCC02B	ESCC25B	4.72431	19.6469
ESCC02B	ESCC25C	4.28644	20.664
ESCC02B	ESCC25D	5.08905	19.4936
ESCC02B	ESCC25E	3.76718	20.5426
ESCC02B	ESCC25F	3.8082	20.7605
ESCC02B	ESCC25G	5.0432	19.4422
ESCC02B	ESCC26A	3.6793	19.4679
ESCC02B	ESCC26B	2.93452	19.3391
ESCC02B	ESCC26C	5.69051	19.1833
ESCC02B	ESCC26D	3.74731	19.2873
ESCC02B	ESCC27A	3.86877	20.6398
ESCC02B	ESCC27B	3.89738	20.664
ESCC02B	ESCC27C	3.84764	20.6155
ESCC02B	ESCC27D	2.95483	20.7846
ESCC02B	ESCC27E	3.5062	20.7364
ESCC02B	ESCC27F	3.25434	20.664
ESCC02B	ESCC27G	3.38837	20.6398
ESCC02B	ESCC27H	2.82165	20.5913
ESCC02B	ESCC27I	2.99087	20.3961
ESCC02B	ESCC28A	3.80522	21.7715
ESCC02B	ESCC28B	3.3113	21.8861
ESCC02B	ESCC28C	3.26945	22.3607
ESCC02B	ESCC28D	2.90652	22.3159
ESCC02B	ESCC29A	3.37018	18.4662
ESCC02B	ESCC29B	5.16271	18.6548
ESCC02B	ESCC29C	4.06017	18
ESCC02B	ESCC29D	5.77772	18.9737
ESCC02B	ESCC29E	5.56012	17.8326
ESCC02B	ESCC30A	5.3154	18.5742
ESCC02B	ESCC30B	4.54296	18.5203
ESCC02B	ESCC30C	5.03521	18.7883
ESCC02B	ESCC30D	4.22838	18.7083
ESCC02B	ESCC30E	4.72105	18.4932
ESCC02B	ESCC31A	2.44333	21.7025
ESCC02B	ESCC31B	2.7002	21.7025
ESCC02B	ESCC31C	3.21894	21.4009
ESCC02B	ESCC31D	2.87075	21.1187
ESCC02B	ESCC31E	5.90746	20.9284
ESCC02B	ESCC31F	3.27685	21.0238
ESCC02B	ESCC31G	3.87549	21.3307
ESCC02B	ESCC32A	5.08204	18.8149
ESCC02B	ESCC32B	3.69931	18.6815
ESCC02B	ESCC32C	4.46057	18.7083
ESCC02B	ESCC32D	4.03913	18.7883
ESCC02B	ESCC33A	3.57946	21.095
ESCC02B	ESCC33B	3.22473	20.8567
ESCC02B	ESCC33C	4.26462	21.4243
ESCC02B	ESCC33D	3.6559	21.2132
ESCC02B	ESCC34A	4.33491	21.166
ESCC02B	ESCC34B	4.44664	21.3542
ESCC02B	ESCC34C	4.888	21.3776
ESCC02B	ESCC34D	5.06349	21.1896
ESCC02B	ESCC35A	4.7269	21.166
ESCC02B	ESCC35B	2.72785	21.166
ESCC02B	ESCC35C	4.47183	21.1187
ESCC02B	ESCC35D	3.56402	21
ESCC02B	ESCC35E	2.13245	21.1187
ESCC02B	ESCC36A	3.58345	19.8746
ESCC02B	ESCC36B	4.13268	19.9249
ESCC02B	ESCC36C	3.89338	20.0499
ESCC02B	ESCC36D	3.8675	19.9499
ESCC02B	ESCC36E	4.74952	19.8494
ESCC02B	ESCC36F	3.47805	19.8997
ESCC02B	ESCC36G	2.95284	19.8494
ESCC02B	ESCC36H	4.45409	19.9249
ESCC02C	ESCC02D	2.32765	2.64575
ESCC02C	ESCC03A	3.31432	18.735
ESCC02C	ESCC03B	2.12768	18.4391
ESCC02C	ESCC03C	2.7199	18.6548
ESCC02C	ESCC03D	4.31811	18.6011
ESCC02C	ESCC04A	2.22004	35.8748
ESCC02C	ESCC04B	3.52233	35.819
ESCC02C	ESCC04C	4.50993	35.4542
ESCC02C	ESCC04D	3.96685	35.8608
ESCC02C	ESCC05A	4.85706	20.2485
ESCC02C	ESCC05B	5.04002	20.1494
ESCC02C	ESCC05C	6.82702	19.7737
ESCC02C	ESCC06A	3.55929	20.6882
ESCC02C	ESCC06B	2.30274	20.445
ESCC02C	ESCC06C	2.18361	20.7605
ESCC02C	ESCC06D	2.70217	20.6155
ESCC02C	ESCC07C	7.34251	19.2873
ESCC02C	ESCC07D	2.98752	19.3391
ESCC02C	ESCC11A	4.69154	18.8944
ESCC02C	ESCC11B	4.36006	19.1311
ESCC02C	ESCC11C	4.68504	19
ESCC02C	ESCC11D	8.0228	18.6011
ESCC02C	ESCC11E	5.16819	18.7617
ESCC02C	ESCC11F	6.78954	18.6011
ESCC02C	ESCC11G	5.12674	19.1311
ESCC02C	ESCC11H	4.55161	19.1311
ESCC02C	ESCC12A	8.94862	19.4679
ESCC02C	ESCC12B	7.86893	19.5192
ESCC02C	ESCC12C	7.46819	19.4165
ESCC02C	ESCC12D	8.25726	19.4679
ESCC02C	ESCC12E	7.61338	19.4422
ESCC02C	ESCC12F	8.45134	19.3907
ESCC02C	ESCC12G	7.26561	19.5704
ESCC02C	ESCC13A	9.39948	22.2935
ESCC02C	ESCC13B	9.9895	22.383
ESCC02C	ESCC13C	6.80719	22.5167
ESCC02C	ESCC13D	7.65867	22.383
ESCC02C	ESCC13E	8.46101	22.7816
ESCC02C	ESCC14A	4.21767	21.1187
ESCC02C	ESCC14B	5.37867	20.8087
ESCC02C	ESCC14C	5.18752	20.9762
ESCC02C	ESCC14D	8.4559	31.1448
ESCC02C	ESCC14E	5.78087	20.7364
ESCC02C	ESCC15A	8.21536	19.4422
ESCC02C	ESCC15B	8.6897	19.6214
ESCC02C	ESCC15C	6.53356	19.5704
ESCC02C	ESCC15D	7.21904	19.4679
ESCC02C	ESCC15E	6.85492	19.6469
ESCC02C	ESCC16A	4.93423	23.1084
ESCC02C	ESCC16B	6.82738	21.2603
ESCC02C	ESCC16C	3.49495	21.6795
ESCC02C	ESCC16D	3.5119	20.9045
ESCC02C	ESCC16E	5.13672	21.587
ESCC02C	ESCC16F	5.21998	21
ESCC02C	ESCC17A	3.375	17.6352
ESCC02C	ESCC17B	3.93597	17.8045
ESCC02C	ESCC17C	5.46103	18.2209
ESCC02C	ESCC17D	3.45862	18.1934
ESCC02C	ESCC17E	3.42404	17.6352
ESCC02C	ESCC17F	2.68358	17.6635
ESCC02C	ESCC17G	6.36147	17.8326
ESCC02C	ESCC17H	3.04537	17.6352
ESCC02C	ESCC18A	3.50147	19.1572
ESCC02C	ESCC18B	3.24711	19.3907
ESCC02C	ESCC18C	3.00986	20.445
ESCC02C	ESCC18D	3.99833	19.4165
ESCC02C	ESCC19A	3.61912	18.4932
ESCC02C	ESCC19B	3.96328	18.3303
ESCC02C	ESCC19C	3.79778	18.5472
ESCC02C	ESCC19D	4.40546	18.2209
ESCC02C	ESCC20A	3.30649	22.1133
ESCC02C	ESCC20B	3.83478	22.2261
ESCC02C	ESCC20C	3.63022	23.3238
ESCC02C	ESCC20D	4.4095	23.1517
ESCC02C	ESCC20E	4.03186	22.1359
ESCC02C	ESCC20F	3.44177	22.9129
ESCC02C	ESCC20G	4.61201	23.0434
ESCC02C	ESCC20H	3.35591	22.9565
ESCC02C	ESCC21A	4.0003	18.868
ESCC02C	ESCC21B	4.47384	18.8149
ESCC02C	ESCC21C	4.66677	18.8149
ESCC02C	ESCC21D	4.18594	18.8944
ESCC02C	ESCC21E	4.57299	18.8149
ESCC02C	ESCC22A	5.11771	19.0526
ESCC02C	ESCC22B	6.53493	19.1311
ESCC02C	ESCC22C	4.77714	19.6469
ESCC02C	ESCC23A	4.97906	18.9209
ESCC02C	ESCC23B	7.26032	19.0526
ESCC02C	ESCC23C	5.70125	18.9473
ESCC02C	ESCC23D	5.67426	18.8414
ESCC02C	ESCC23E	4.65207	18.8414
ESCC02C	ESCC23F	4.71776	18.8149
ESCC02C	ESCC24A	3.80969	21.4942
ESCC02C	ESCC24B	5.87481	21.7025
ESCC02C	ESCC24C	7.17792	22.2036
ESCC02C	ESCC24D	5.33318	22.7376
ESCC02C	ESCC24E	6.23967	22.2036
ESCC02C	ESCC24F	5.417	22.1811
ESCC02C	ESCC24G	7.6754	24.98
ESCC02C	ESCC24H	7.20006	21.8403
ESCC02C	ESCC24I	7.22027	24.0208
ESCC02C	ESCC24J	5.83755	22.4054
ESCC02C	ESCC25A	4.73623	19
ESCC02C	ESCC25B	5.87961	19.6469
ESCC02C	ESCC25C	5.45114	20.664
ESCC02C	ESCC25D	6.30128	19.4936
ESCC02C	ESCC25E	4.46463	20.5426
ESCC02C	ESCC25F	4.93818	20.7605
ESCC02C	ESCC25G	6.1495	19.3907
ESCC02C	ESCC26A	3.35189	19.4679
ESCC02C	ESCC26B	3.36458	19.3391
ESCC02C	ESCC26C	6.99018	19.1833
ESCC02C	ESCC26D	5.00031	19.2873
ESCC02C	ESCC27A	5.35727	20.6398
ESCC02C	ESCC27B	5.02002	20.664
ESCC02C	ESCC27C	5.14744	20.6155
ESCC02C	ESCC27D	3.70701	20.7846
ESCC02C	ESCC27E	4.51839	20.7364
ESCC02C	ESCC27F	4.59127	20.664
ESCC02C	ESCC27G	4.71252	20.6398
ESCC02C	ESCC27H	4.14633	20.5913
ESCC02C	ESCC27I	4.02843	20.3961
ESCC02C	ESCC28A	3.99759	21.7715
ESCC02C	ESCC28B	3.59032	21.8861
ESCC02C	ESCC28C	4.13418	22.3607
ESCC02C	ESCC28D	2.52835	22.2711
ESCC02C	ESCC29A	3.36901	18.5203
ESCC02C	ESCC29B	4.20273	18.6548
ESCC02C	ESCC29C	3.28709	18.1108
ESCC02C	ESCC29D	4.50334	18.9737
ESCC02C	ESCC29E	4.55604	17.7764
ESCC02C	ESCC30A	4.30509	18.5742
ESCC02C	ESCC30B	3.7255	18.5203
ESCC02C	ESCC30C	4.15247	18.735
ESCC02C	ESCC30D	3.66187	18.7083
ESCC02C	ESCC30E	3.9292	18.4932
ESCC02C	ESCC31A	3.05904	21.7025
ESCC02C	ESCC31B	2.88233	21.7025
ESCC02C	ESCC31C	3.02397	21.4009
ESCC02C	ESCC31D	2.87922	21.1187
ESCC02C	ESCC31E	4.78239	20.9284
ESCC02C	ESCC31F	2.48035	21.0238
ESCC02C	ESCC31G	3.25088	21.3307
ESCC02C	ESCC32A	6.50456	18.8149
ESCC02C	ESCC32B	5.21993	18.6815
ESCC02C	ESCC32C	5.81931	18.7617
ESCC02C	ESCC32D	5.29887	18.7883
ESCC02C	ESCC33A	3.64713	21.095
ESCC02C	ESCC33B	3.323	20.8567
ESCC02C	ESCC33C	5.57382	21.4243
ESCC02C	ESCC33D	4.5738	21.2132
ESCC02C	ESCC34A	3.07327	21.1187
ESCC02C	ESCC34B	3.43985	21.3073
ESCC02C	ESCC34C	3.79612	21.3307
ESCC02C	ESCC34D	4.16096	21.1896
ESCC02C	ESCC35A	3.45294	21.166
ESCC02C	ESCC35B	2.5606	21.166
ESCC02C	ESCC35C	3.40744	21.1187
ESCC02C	ESCC35D	3.14613	21
ESCC02C	ESCC35E	2.80135	21.1187
ESCC02C	ESCC36A	3.12717	19.8746
ESCC02C	ESCC36B	3.4292	19.9249
ESCC02C	ESCC36C	3.37966	20.0499
ESCC02C	ESCC36D	3.45694	19.9499
ESCC02C	ESCC36E	3.99743	19.8494
ESCC02C	ESCC36F	3.15868	19.8997
ESCC02C	ESCC36G	3.78351	19.8494
ESCC02C	ESCC36H	4.03906	19.9249
ESCC02D	ESCC03A	1.86007	18.7083
ESCC02D	ESCC03B	3.17938	18.412
ESCC02D	ESCC03C	2.6491	18.6279
ESCC02D	ESCC03D	3.03737	18.5742
ESCC02D	ESCC04A	2.18914	35.8887
ESCC02D	ESCC04B	2.37725	35.8329
ESCC02D	ESCC04C	3.1126	35.4683
ESCC02D	ESCC04D	2.77544	35.8748
ESCC02D	ESCC05A	3.32839	20.2237
ESCC02D	ESCC05B	3.49939	20.1246
ESCC02D	ESCC05C	5.07212	19.7484
ESCC02D	ESCC06A	2.39599	20.664
ESCC02D	ESCC06B	3.21997	20.3224
ESCC02D	ESCC06C	2.10523	20.6398
ESCC02D	ESCC06D	2.53304	20.5913
ESCC02D	ESCC07C	5.68376	19.2614
ESCC02D	ESCC07D	3.32418	19.3132
ESCC02D	ESCC11A	3.07411	18.868
ESCC02D	ESCC11B	3.12253	19.105
ESCC02D	ESCC11C	3.46514	18.9737
ESCC02D	ESCC11D	6.3868	18.5742
ESCC02D	ESCC11E	3.82449	18.735
ESCC02D	ESCC11F	5.16247	18.5742
ESCC02D	ESCC11G	3.68465	19.105
ESCC02D	ESCC11H	3.31682	19.105
ESCC02D	ESCC12A	7.13855	19.4936
ESCC02D	ESCC12B	5.91472	19.5448
ESCC02D	ESCC12C	5.72014	19.4422
ESCC02D	ESCC12D	6.523	19.4936
ESCC02D	ESCC12E	5.71856	19.4679
ESCC02D	ESCC12F	6.56399	19.4165
ESCC02D	ESCC12G	5.52596	19.4936
ESCC02D	ESCC13A	7.33257	22.2711
ESCC02D	ESCC13B	7.93244	22.3607
ESCC02D	ESCC13C	4.82449	22.4944
ESCC02D	ESCC13D	5.59661	22.3607
ESCC02D	ESCC13E	6.37448	22.7596
ESCC02D	ESCC14A	3.44081	21.1424
ESCC02D	ESCC14B	3.84569	20.8327
ESCC02D	ESCC14C	3.87273	20.9523
ESCC02D	ESCC14D	6.60664	31.0966
ESCC02D	ESCC14E	4.03656	20.7605
ESCC02D	ESCC15A	6.35274	19.4165
ESCC02D	ESCC15B	6.75556	19.5959
ESCC02D	ESCC15C	4.78801	19.5448
ESCC02D	ESCC15D	5.32307	19.4422
ESCC02D	ESCC15E	5.13686	19.6214
ESCC02D	ESCC16A	3.44404	23.0868
ESCC02D	ESCC16B	5.07665	21.2368
ESCC02D	ESCC16C	1.72918	21.6564
ESCC02D	ESCC16D	2.16076	20.8806
ESCC02D	ESCC16E	3.62801	21.5639
ESCC02D	ESCC16F	3.8247	20.9762
ESCC02D	ESCC17A	2.31373	17.6068
ESCC02D	ESCC17B	3.70022	17.7764
ESCC02D	ESCC17C	3.59828	18.1934
ESCC02D	ESCC17D	2.8185	18.1659
ESCC02D	ESCC17E	2.42179	17.6068
ESCC02D	ESCC17F	1.93373	17.6352
ESCC02D	ESCC17G	4.4326	17.8045
ESCC02D	ESCC17H	2.03317	17.6068
ESCC02D	ESCC18A	3.96972	19.1311
ESCC02D	ESCC18B	4.51986	19.3649
ESCC02D	ESCC18C	3.3298	20.4206
ESCC02D	ESCC18D	5.3495	19.3907
ESCC02D	ESCC19A	4.01606	18.3576
ESCC02D	ESCC19B	4.93941	18.303
ESCC02D	ESCC19C	5.05254	18.5203
ESCC02D	ESCC19D	5.23836	18.1934
ESCC02D	ESCC20A	3.59307	22.0907
ESCC02D	ESCC20B	3.61542	22.2036
ESCC02D	ESCC20C	3.13255	23.3024
ESCC02D	ESCC20D	3.44503	23.1301
ESCC02D	ESCC20E	3.84057	22.1133
ESCC02D	ESCC20F	4.17938	22.891
ESCC02D	ESCC20G	4.18061	23.0217
ESCC02D	ESCC20H	3.19439	22.9347
ESCC02D	ESCC21A	2.65981	18.8414
ESCC02D	ESCC21B	2.98702	18.7883
ESCC02D	ESCC21C	3.11595	18.7883
ESCC02D	ESCC21D	2.66312	18.868
ESCC02D	ESCC21E	3.0133	18.7883
ESCC02D	ESCC22A	4.47561	19.0788
ESCC02D	ESCC22B	4.81988	19.1572
ESCC02D	ESCC22C	3.81502	19.6723
ESCC02D	ESCC23A	3.22529	18.9473
ESCC02D	ESCC23B	5.23268	19.0788
ESCC02D	ESCC23C	3.85776	18.868
ESCC02D	ESCC23D	4.46852	18.7617
ESCC02D	ESCC23E	3.61511	18.868
ESCC02D	ESCC23F	3.99716	18.8414
ESCC02D	ESCC24A	3.64169	21.4709
ESCC02D	ESCC24B	4.01403	21.6795
ESCC02D	ESCC24C	5.36827	22.1811
ESCC02D	ESCC24D	3.84234	22.7596
ESCC02D	ESCC24E	4.68072	22.1811
ESCC02D	ESCC24F	3.96866	22.1585
ESCC02D	ESCC24G	5.63689	25
ESCC02D	ESCC24H	5.19917	21.8632
ESCC02D	ESCC24I	5.17241	24
ESCC02D	ESCC24J	4.44277	22.383
ESCC02D	ESCC25A	2.98885	19.0263
ESCC02D	ESCC25B	4.07553	19.6214
ESCC02D	ESCC25C	3.53167	20.6398
ESCC02D	ESCC25D	4.2876	19.4679
ESCC02D	ESCC25E	3.1579	20.5183
ESCC02D	ESCC25F	3.35383	20.7364
ESCC02D	ESCC25G	4.23914	19.4165
ESCC02D	ESCC26A	3.42603	19.4422
ESCC02D	ESCC26B	2.45992	19.3132
ESCC02D	ESCC26C	4.85877	19.1572
ESCC02D	ESCC26D	3.14117	19.2614
ESCC02D	ESCC27A	3.985	20.6155
ESCC02D	ESCC27B	4.44291	20.6398
ESCC02D	ESCC27C	4.2372	20.5913
ESCC02D	ESCC27D	3.50897	20.7605
ESCC02D	ESCC27E	3.87633	20.7123
ESCC02D	ESCC27F	3.57882	20.6398
ESCC02D	ESCC27G	3.67531	20.6155
ESCC02D	ESCC27H	2.65822	20.567
ESCC02D	ESCC27I	2.89526	20.3715
ESCC02D	ESCC28A	4.1767	21.7486
ESCC02D	ESCC28B	3.24311	21.8632
ESCC02D	ESCC28C	2.93212	22.3383
ESCC02D	ESCC28D	2.91639	22.2935
ESCC02D	ESCC29A	3.52893	18.4391
ESCC02D	ESCC29B	5.54093	18.6279
ESCC02D	ESCC29C	4.19106	17.9722
ESCC02D	ESCC29D	6.12098	18.9473
ESCC02D	ESCC29E	6.11679	17.8045
ESCC02D	ESCC30A	5.61799	18.5472
ESCC02D	ESCC30B	4.62424	18.4932
ESCC02D	ESCC30C	5.33418	18.7617
ESCC02D	ESCC30D	4.34002	18.6815
ESCC02D	ESCC30E	4.76544	18.4662
ESCC02D	ESCC31A	2.11549	21.7256
ESCC02D	ESCC31B	2.7838	21.7256
ESCC02D	ESCC31C	3.35602	21.4243
ESCC02D	ESCC31D	2.8126	21.1424
ESCC02D	ESCC31E	6.19694	20.9523
ESCC02D	ESCC31F	3.3564	21.0476
ESCC02D	ESCC31G	4.30754	21.3542
ESCC02D	ESCC32A	4.67332	18.7883
ESCC02D	ESCC32B	3.60822	18.6548
ESCC02D	ESCC32C	3.89286	18.6815
ESCC02D	ESCC32D	3.54895	18.7617
ESCC02D	ESCC33A	3.64487	21.0713
ESCC02D	ESCC33B	3.19032	20.8327
ESCC02D	ESCC33C	3.86648	21.4009
ESCC02D	ESCC33D	3.2176	21.1896
ESCC02D	ESCC34A	4.64885	21.1424
ESCC02D	ESCC34B	4.80505	21.3307
ESCC02D	ESCC34C	5.22458	21.3542
ESCC02D	ESCC34D	5.62902	21.166
ESCC02D	ESCC35A	5.2667	21.1424
ESCC02D	ESCC35B	3.16723	21.1424
ESCC02D	ESCC35C	4.99379	21.095
ESCC02D	ESCC35D	4.31787	20.9762
ESCC02D	ESCC35E	2.7554	21.095
ESCC02D	ESCC36A	3.72811	19.8494
ESCC02D	ESCC36B	4.46368	19.8997
ESCC02D	ESCC36C	4.21747	20.025
ESCC02D	ESCC36D	4.12986	19.9249
ESCC02D	ESCC36E	5.00757	19.8242
ESCC02D	ESCC36F	3.61596	19.8746
ESCC02D	ESCC36G	2.7417	19.8242
ESCC02D	ESCC36H	4.69973	19.8997
ESCC03A	ESCC03B	3.46469	3.31662
ESCC03A	ESCC03C	2.28494	2.23607
ESCC03A	ESCC03D	2.05301	2.64575
ESCC03A	ESCC04A	2.71414	33.4664
ESCC03A	ESCC04B	2.09666	33.4066
ESCC03A	ESCC04C	3.04874	33.0151
ESCC03A	ESCC04D	2.62295	33.4515
ESCC03A	ESCC05A	2.6241	15.5242
ESCC03A	ESCC05B	2.6263	15.3948
ESCC03A	ESCC05C	4.2254	14.8997
ESCC03A	ESCC06A	2.84586	16.0935
ESCC03A	ESCC06B	3.89136	15.7797
ESCC03A	ESCC06C	2.86109	16.1864
ESCC03A	ESCC06D	3.38567	16
ESCC03A	ESCC07C	5.0296	14.2478
ESCC03A	ESCC07D	3.51364	14.3178
ESCC03A	ESCC11A	2.34377	13.7113
ESCC03A	ESCC11B	2.06979	14.0357
ESCC03A	ESCC11C	2.51271	13.8564
ESCC03A	ESCC11D	5.34005	13.3041
ESCC03A	ESCC11E	2.82784	13.5277
ESCC03A	ESCC11F	4.26582	13.3041
ESCC03A	ESCC11G	3.07247	14.0357
ESCC03A	ESCC11H	2.30324	14.0357
ESCC03A	ESCC12A	6.17294	14.5602
ESCC03A	ESCC12B	5.13414	14.6287
ESCC03A	ESCC12C	4.72726	14.4914
ESCC03A	ESCC12D	5.68796	14.5602
ESCC03A	ESCC12E	4.78734	14.5258
ESCC03A	ESCC12F	5.69637	14.4568
ESCC03A	ESCC12G	4.53726	14.6969
ESCC03A	ESCC13A	6.4471	18.1108
ESCC03A	ESCC13B	7.02852	18.2209
ESCC03A	ESCC13C	3.93494	18.3848
ESCC03A	ESCC13D	4.80242	18.2209
ESCC03A	ESCC13E	5.54327	18.7083
ESCC03A	ESCC14A	3.21	16.7033
ESCC03A	ESCC14B	3.02135	16.3095
ESCC03A	ESCC14C	3.15032	16.5227
ESCC03A	ESCC14D	5.49909	28.3373
ESCC03A	ESCC14E	2.97892	16.2173
ESCC03A	ESCC15A	5.40535	14.4568
ESCC03A	ESCC15B	5.80882	14.6969
ESCC03A	ESCC15C	3.68447	14.6287
ESCC03A	ESCC15D	4.23393	14.4914
ESCC03A	ESCC15E	4.30452	14.7309
ESCC03A	ESCC16A	2.67525	19.105
ESCC03A	ESCC16B	4.64959	16.8226
ESCC03A	ESCC16C	1.30462	17.3494
ESCC03A	ESCC16D	1.94044	16.3707
ESCC03A	ESCC16E	3.02766	17.2337
ESCC03A	ESCC16F	2.95931	16.4924
ESCC03A	ESCC17A	3.10206	11.9164
ESCC03A	ESCC17B	4.48384	12.1655
ESCC03A	ESCC17C	3.36193	12.7671
ESCC03A	ESCC17D	3.5709	12.7279
ESCC03A	ESCC17E	3.07851	11.9164
ESCC03A	ESCC17F	2.71277	11.9583
ESCC03A	ESCC17G	3.98517	12.2066
ESCC03A	ESCC17H	2.68223	11.9164
ESCC03A	ESCC18A	4.27941	14.0712
ESCC03A	ESCC18B	5.34553	14.3875
ESCC03A	ESCC18C	3.19584	15.7797
ESCC03A	ESCC18D	6.11758	14.4222
ESCC03A	ESCC19A	4.23761	13.1529
ESCC03A	ESCC19B	5.75912	12.9228
ESCC03A	ESCC19C	5.60362	13.2288
ESCC03A	ESCC19D	5.52477	12.7671
ESCC03A	ESCC20A	4.10736	17.8885
ESCC03A	ESCC20B	4.0509	18.0278
ESCC03A	ESCC20C	3.82827	19.3649
ESCC03A	ESCC20D	3.33643	19.1572
ESCC03A	ESCC20E	4.32879	17.9165
ESCC03A	ESCC20F	4.76025	18.868
ESCC03A	ESCC20G	4.08369	19.0263
ESCC03A	ESCC20H	3.57767	18.9209
ESCC03A	ESCC21A	2.25676	13.6748
ESCC03A	ESCC21B	2.36972	13.6015
ESCC03A	ESCC21C	2.43065	13.6015
ESCC03A	ESCC21D	2.21181	13.7113
ESCC03A	ESCC21E	2.4457	13.6015
ESCC03A	ESCC22A	3.79523	14
ESCC03A	ESCC22B	3.99828	14.1067
ESCC03A	ESCC22C	2.78085	14.7986
ESCC03A	ESCC23A	3.35545	13.8203
ESCC03A	ESCC23B	4.66932	14
ESCC03A	ESCC23C	3.34329	13.8564
ESCC03A	ESCC23D	4.267	13.7113
ESCC03A	ESCC23E	3.88266	13.7113
ESCC03A	ESCC23F	4.27272	13.6748
ESCC03A	ESCC24A	4.21694	17.1172
ESCC03A	ESCC24B	3.87136	17.3781
ESCC03A	ESCC24C	4.5236	18
ESCC03A	ESCC24D	3.21242	18.7083
ESCC03A	ESCC24E	3.8748	18
ESCC03A	ESCC24F	3.34244	17.9722
ESCC03A	ESCC24G	5.00214	21.3776
ESCC03A	ESCC24H	4.57637	17.6068
ESCC03A	ESCC24I	4.6431	20.199
ESCC03A	ESCC24J	4.05178	18.2483
ESCC03A	ESCC25A	2.67233	13.9284
ESCC03A	ESCC25B	3.45494	14.7309
ESCC03A	ESCC25C	3.31909	16.0624
ESCC03A	ESCC25D	3.93159	14.5258
ESCC03A	ESCC25E	2.75045	15.906
ESCC03A	ESCC25F	2.81854	16.1864
ESCC03A	ESCC25G	3.55879	14.4568
ESCC03A	ESCC26A	4.60383	14.4914
ESCC03A	ESCC26B	3.57465	14.3178
ESCC03A	ESCC26C	4.72298	14.1067
ESCC03A	ESCC26D	3.29956	14.2478
ESCC03A	ESCC27A	3.83043	16.0312
ESCC03A	ESCC27B	4.33037	16.0624
ESCC03A	ESCC27C	3.9277	16
ESCC03A	ESCC27D	3.65878	16.2173
ESCC03A	ESCC27E	3.7125	16.1555
ESCC03A	ESCC27F	3.47967	16.0624
ESCC03A	ESCC27G	3.47393	16.0312
ESCC03A	ESCC27H	2.51015	15.9687
ESCC03A	ESCC27I	3.08794	15.7162
ESCC03A	ESCC28A	4.29125	17.4642
ESCC03A	ESCC28B	3.65214	17.6068
ESCC03A	ESCC28C	2.96526	18.1934
ESCC03A	ESCC28D	3.84362	18.1384
ESCC03A	ESCC29A	4.12956	13.1909
ESCC03A	ESCC29B	6.39009	13.3791
ESCC03A	ESCC29C	5.36151	12.6095
ESCC03A	ESCC29D	7.18422	13.8203
ESCC03A	ESCC29E	6.93336	12.2066
ESCC03A	ESCC30A	6.29362	13.2665
ESCC03A	ESCC30B	5.37895	13.1909
ESCC03A	ESCC30C	6.07267	13.5647
ESCC03A	ESCC30D	4.92519	13.4536
ESCC03A	ESCC30E	5.38551	13.1529
ESCC03A	ESCC31A	2.63602	17.4356
ESCC03A	ESCC31B	3.6404	17.4356
ESCC03A	ESCC31C	4.32075	17.0587
ESCC03A	ESCC31D	3.762	16.7033
ESCC03A	ESCC31E	7.21778	16.4621
ESCC03A	ESCC31F	4.41189	16.5831
ESCC03A	ESCC31G	5.20467	16.9706
ESCC03A	ESCC32A	4.11391	13.6015
ESCC03A	ESCC32B	2.99255	13.4164
ESCC03A	ESCC32C	3.54005	13.5277
ESCC03A	ESCC32D	3.55517	13.5647
ESCC03A	ESCC33A	3.76937	16.6132
ESCC03A	ESCC33B	3.43555	16.3095
ESCC03A	ESCC33C	3.584	17.0294
ESCC03A	ESCC33D	3.08851	16.7631
ESCC03A	ESCC34A	5.71168	16.7033
ESCC03A	ESCC34B	5.86282	16.9411
ESCC03A	ESCC34C	6.32289	16.9706
ESCC03A	ESCC34D	6.4111	16.7332
ESCC03A	ESCC35A	6.03013	16.7033
ESCC03A	ESCC35B	3.67184	16.7033
ESCC03A	ESCC35C	5.61794	16.6433
ESCC03A	ESCC35D	4.62168	16.4924
ESCC03A	ESCC35E	2.92121	16.6433
ESCC03A	ESCC36A	4.57996	15.0333
ESCC03A	ESCC36B	5.23354	15.0997
ESCC03A	ESCC36C	5.00267	15.2643
ESCC03A	ESCC36D	4.95043	15.1327
ESCC03A	ESCC36E	6.02307	15
ESCC03A	ESCC36F	4.2381	15.0665
ESCC03A	ESCC36G	3.02546	15
ESCC03A	ESCC36H	5.2789	15.0997
ESCC03B	ESCC03C	1.69808	2.82843
ESCC03B	ESCC03D	4.23796	2.82843
ESCC03B	ESCC04A	2.32419	33.3017
ESCC03B	ESCC04B	3.4697	33.2415
ESCC03B	ESCC04C	4.4946	32.8481
ESCC03B	ESCC04D	3.85756	33.2866
ESCC03B	ESCC05A	5.29683	15.1658
ESCC03B	ESCC05B	5.177	15.0333
ESCC03B	ESCC05C	7.1293	14.5258
ESCC03B	ESCC06A	3.80127	15.748
ESCC03B	ESCC06B	2.68696	15.4272
ESCC03B	ESCC06C	2.66625	15.843
ESCC03B	ESCC06D	3.22639	15.6525
ESCC03B	ESCC07C	7.41061	13.8564
ESCC03B	ESCC07D	3.30665	13.9284
ESCC03B	ESCC11A	4.64923	13.3041
ESCC03B	ESCC11B	4.0683	13.6382
ESCC03B	ESCC11C	4.40503	13.4536
ESCC03B	ESCC11D	7.70472	12.8841
ESCC03B	ESCC11E	4.88659	13.1149
ESCC03B	ESCC11F	6.56653	12.8841
ESCC03B	ESCC11G	4.95317	13.6382
ESCC03B	ESCC11H	4.23594	13.6382
ESCC03B	ESCC12A	8.78492	14.1774
ESCC03B	ESCC12B	7.96934	14.2478
ESCC03B	ESCC12C	7.28002	14.1067
ESCC03B	ESCC12D	8.07602	14.1774
ESCC03B	ESCC12E	7.60607	14.1421
ESCC03B	ESCC12F	8.37124	14.0712
ESCC03B	ESCC12G	7.03317	14.3178
ESCC03B	ESCC13A	9.54003	17.8045
ESCC03B	ESCC13B	10.117	17.9165
ESCC03B	ESCC13C	6.94217	18.0831
ESCC03B	ESCC13D	7.80236	17.9165
ESCC03B	ESCC13E	8.64781	18.412
ESCC03B	ESCC14A	4.72114	16.3707
ESCC03B	ESCC14B	5.33197	15.9687
ESCC03B	ESCC14C	4.87754	16.1864
ESCC03B	ESCC14D	8.35092	28.1425
ESCC03B	ESCC14E	5.65058	15.8745
ESCC03B	ESCC15A	8.22067	14.0712
ESCC03B	ESCC15B	8.70339	14.3178
ESCC03B	ESCC15C	6.39636	14.2478
ESCC03B	ESCC15D	7.23613	14.1067
ESCC03B	ESCC15E	6.85049	14.3527
ESCC03B	ESCC16A	4.68057	18.8149
ESCC03B	ESCC16B	6.90206	16.4924
ESCC03B	ESCC16C	3.73189	17.0294
ESCC03B	ESCC16D	3.61144	16.0312
ESCC03B	ESCC16E	4.88159	16.9115
ESCC03B	ESCC16F	4.94284	16.1555
ESCC03B	ESCC17A	4.18043	11.4455
ESCC03B	ESCC17B	4.56481	11.7047
ESCC03B	ESCC17C	5.78489	12.3288
ESCC03B	ESCC17D	4.16955	12.2882
ESCC03B	ESCC17E	3.73207	11.4455
ESCC03B	ESCC17F	3.2352	11.4891
ESCC03B	ESCC17G	6.60324	11.7473
ESCC03B	ESCC17H	3.53405	11.4455
ESCC03B	ESCC18A	3.65918	13.6748
ESCC03B	ESCC18B	3.32022	14
ESCC03B	ESCC18C	2.8031	15.4272
ESCC03B	ESCC18D	4.18888	14.0357
ESCC03B	ESCC19A	3.87951	12.7279
ESCC03B	ESCC19B	4.334	12.49
ESCC03B	ESCC19C	3.88633	12.8062
ESCC03B	ESCC19D	4.47021	12.3288
ESCC03B	ESCC20A	3.75482	17.5784
ESCC03B	ESCC20B	4.00929	17.72
ESCC03B	ESCC20C	3.91392	19.0788
ESCC03B	ESCC20D	4.72828	18.868
ESCC03B	ESCC20E	4.28385	17.6068
ESCC03B	ESCC20F	3.45119	18.5742
ESCC03B	ESCC20G	4.6686	18.735
ESCC03B	ESCC20H	3.41492	18.6279
ESCC03B	ESCC21A	4.37281	13.2665
ESCC03B	ESCC21B	4.7658	13.1909
ESCC03B	ESCC21C	5.01953	13.1909
ESCC03B	ESCC21D	4.59988	13.3041
ESCC03B	ESCC21E	4.99989	13.1909
ESCC03B	ESCC22A	4.76939	13.6015
ESCC03B	ESCC22B	6.71628	13.7113
ESCC03B	ESCC22C	4.67633	14.4222
ESCC03B	ESCC23A	5.68343	13.4164
ESCC03B	ESCC23B	7.59603	13.6015
ESCC03B	ESCC23C	6.02608	13.4536
ESCC03B	ESCC23D	5.9793	13.3041
ESCC03B	ESCC23E	5.20672	13.3041
ESCC03B	ESCC23F	5.06043	13.2665
ESCC03B	ESCC24A	4.31934	16.7929
ESCC03B	ESCC24B	6.08462	17.0587
ESCC03B	ESCC24C	7.28063	17.6918
ESCC03B	ESCC24D	5.40499	18.412
ESCC03B	ESCC24E	6.27073	17.6918
ESCC03B	ESCC24F	5.53386	17.6635
ESCC03B	ESCC24G	7.84268	21.1187
ESCC03B	ESCC24H	7.3967	17.2916
ESCC03B	ESCC24I	7.34296	19.9249
ESCC03B	ESCC24J	5.94873	17.9444
ESCC03B	ESCC25A	5.10679	13.5277
ESCC03B	ESCC25B	6.04044	14.3527
ESCC03B	ESCC25C	5.82956	15.7162
ESCC03B	ESCC25D	6.7204	14.1421
ESCC03B	ESCC25E	4.59779	15.5563
ESCC03B	ESCC25F	5.05967	15.843
ESCC03B	ESCC25G	6.30168	14.0712
ESCC03B	ESCC26A	4.05806	14.1067
ESCC03B	ESCC26B	4.23999	13.9284
ESCC03B	ESCC26C	7.3906	13.7113
ESCC03B	ESCC26D	5.6354	13.8564
ESCC03B	ESCC27A	5.92371	15.6844
ESCC03B	ESCC27B	5.66001	15.7162
ESCC03B	ESCC27C	5.8918	15.6525
ESCC03B	ESCC27D	4.57789	15.8745
ESCC03B	ESCC27E	5.27646	15.8114
ESCC03B	ESCC27F	5.37239	15.7162
ESCC03B	ESCC27G	5.40322	15.6844
ESCC03B	ESCC27H	4.93736	15.6205
ESCC03B	ESCC27I	4.90534	15.3623
ESCC03B	ESCC28A	4.61002	17.1464
ESCC03B	ESCC28B	4.53859	17.2916
ESCC03B	ESCC28C	4.58688	17.8885
ESCC03B	ESCC28D	3.77217	17.8326
ESCC03B	ESCC29A	4.04919	12.7671
ESCC03B	ESCC29B	4.45299	12.9615
ESCC03B	ESCC29C	4.17095	12.1655
ESCC03B	ESCC29D	4.88146	13.4164
ESCC03B	ESCC29E	4.97839	11.7473
ESCC03B	ESCC30A	4.65975	12.8452
ESCC03B	ESCC30B	3.99461	12.7671
ESCC03B	ESCC30C	4.4962	13.1529
ESCC03B	ESCC30D	3.78837	13.0384
ESCC03B	ESCC30E	4.16778	12.7279
ESCC03B	ESCC31A	3.74012	17.1172
ESCC03B	ESCC31B	3.69553	17.1172
ESCC03B	ESCC31C	3.99027	16.7332
ESCC03B	ESCC31D	3.72486	16.3707
ESCC03B	ESCC31E	5.47936	16.1245
ESCC03B	ESCC31F	3.59498	16.2481
ESCC03B	ESCC31G	4.13951	16.6433
ESCC03B	ESCC32A	6.71276	13.1909
ESCC03B	ESCC32B	5.33677	13
ESCC03B	ESCC32C	6.03918	13.1149
ESCC03B	ESCC32D	5.65261	13.1529
ESCC03B	ESCC33A	3.79753	16.2788
ESCC03B	ESCC33B	3.48803	15.9687
ESCC03B	ESCC33C	6.21509	16.7033
ESCC03B	ESCC33D	4.80096	16.4317
ESCC03B	ESCC34A	3.40069	16.3707
ESCC03B	ESCC34B	3.83001	16.6132
ESCC03B	ESCC34C	4.09979	16.6433
ESCC03B	ESCC34D	4.4781	16.4012
ESCC03B	ESCC35A	3.69885	16.3707
ESCC03B	ESCC35B	3.087	16.3707
ESCC03B	ESCC35C	3.59993	16.3095
ESCC03B	ESCC35D	3.30327	16.1555
ESCC03B	ESCC35E	2.94871	16.3095
ESCC03B	ESCC36A	3.7412	14.6629
ESCC03B	ESCC36B	4.02696	14.7309
ESCC03B	ESCC36C	3.98108	14.8997
ESCC03B	ESCC36D	3.92869	14.7648
ESCC03B	ESCC36E	4.81428	14.6287
ESCC03B	ESCC36F	3.75112	14.6969
ESCC03B	ESCC36G	4.41238	14.6287
ESCC03B	ESCC36H	4.41726	14.7309
ESCC03C	ESCC03D	3.31427	2.44949
ESCC03C	ESCC04A	2.24535	33.4215
ESCC03C	ESCC04B	2.48416	33.3617
ESCC03C	ESCC04C	3.7081	32.9697
ESCC03C	ESCC04D	2.86246	33.4066
ESCC03C	ESCC05A	4.07523	15.4272
ESCC03C	ESCC05B	3.83066	15.2971
ESCC03C	ESCC05C	6.00187	14.7986
ESCC03C	ESCC06A	3.17344	16
ESCC03C	ESCC06B	3.34303	15.6844
ESCC03C	ESCC06C	2.74369	16.0935
ESCC03C	ESCC06D	3.21139	15.906
ESCC03C	ESCC07C	6.18126	14.1421
ESCC03C	ESCC07D	3.23694	14.2127
ESCC03C	ESCC11A	3.54966	13.6015
ESCC03C	ESCC11B	2.59597	13.9284
ESCC03C	ESCC11C	3.1756	13.7477
ESCC03C	ESCC11D	6.26575	13.1909
ESCC03C	ESCC11E	3.45414	13.4164
ESCC03C	ESCC11F	5.19682	13.1909
ESCC03C	ESCC11G	3.6642	13.9284
ESCC03C	ESCC11H	2.79011	13.9284
ESCC03C	ESCC12A	7.29738	14.4568
ESCC03C	ESCC12B	6.60257	14.5258
ESCC03C	ESCC12C	5.7181	14.3875
ESCC03C	ESCC12D	6.72231	14.4568
ESCC03C	ESCC12E	6.14608	14.4222
ESCC03C	ESCC12F	6.89352	14.3527
ESCC03C	ESCC12G	5.57619	14.5945
ESCC03C	ESCC13A	8.15057	18.0278
ESCC03C	ESCC13B	8.72928	18.1384
ESCC03C	ESCC13C	5.66286	18.303
ESCC03C	ESCC13D	6.46107	18.1384
ESCC03C	ESCC13E	7.31081	18.6279
ESCC03C	ESCC14A	4.02005	16.6132
ESCC03C	ESCC14B	4.04272	16.2173
ESCC03C	ESCC14C	3.63632	16.4317
ESCC03C	ESCC14D	6.82431	28.2843
ESCC03C	ESCC14E	4.2261	16.1245
ESCC03C	ESCC15A	6.78256	14.3527
ESCC03C	ESCC15B	7.23179	14.5945
ESCC03C	ESCC15C	4.92216	14.5258
ESCC03C	ESCC15D	5.77923	14.3875
ESCC03C	ESCC15E	5.52565	14.6287
ESCC03C	ESCC16A	3.23073	19.0263
ESCC03C	ESCC16B	5.76271	16.7332
ESCC03C	ESCC16C	2.71547	17.2627
ESCC03C	ESCC16D	2.5476	16.2788
ESCC03C	ESCC16E	3.55086	17.1464
ESCC03C	ESCC16F	3.47678	16.4012
ESCC03C	ESCC17A	4.1319	11.7898
ESCC03C	ESCC17B	4.97254	12.0416
ESCC03C	ESCC17C	4.97039	12.6491
ESCC03C	ESCC17D	4.33114	12.6095
ESCC03C	ESCC17E	3.72186	11.7898
ESCC03C	ESCC17F	3.24766	11.8322
ESCC03C	ESCC17G	5.59368	12.083
ESCC03C	ESCC17H	3.45685	11.7898
ESCC03C	ESCC18A	4.16681	13.9642
ESCC03C	ESCC18B	4.47422	14.2829
ESCC03C	ESCC18C	2.79462	15.6844
ESCC03C	ESCC18D	5.33425	14.3178
ESCC03C	ESCC19A	4.20068	13.0384
ESCC03C	ESCC19B	5.24411	12.8062
ESCC03C	ESCC19C	4.86706	13.1149
ESCC03C	ESCC19D	5.17304	12.6491
ESCC03C	ESCC20A	4.22056	17.8045
ESCC03C	ESCC20B	4.3086	17.9444
ESCC03C	ESCC20C	4.09643	19.2873
ESCC03C	ESCC20D	4.34821	19.0788
ESCC03C	ESCC20E	4.54199	17.8326
ESCC03C	ESCC20F	4.35338	18.7883
ESCC03C	ESCC20G	4.62934	18.9473
ESCC03C	ESCC20H	3.74746	18.8414
ESCC03C	ESCC21A	3.31169	13.5647
ESCC03C	ESCC21B	3.53605	13.4907
ESCC03C	ESCC21C	3.84897	13.4907
ESCC03C	ESCC21D	3.42973	13.6015
ESCC03C	ESCC21E	3.80528	13.4907
ESCC03C	ESCC22A	4.05261	13.8924
ESCC03C	ESCC22B	5.51654	14
ESCC03C	ESCC22C	3.61326	14.6969
ESCC03C	ESCC23A	4.94067	13.7113
ESCC03C	ESCC23B	6.38967	13.8924
ESCC03C	ESCC23C	4.90115	13.7477
ESCC03C	ESCC23D	5.22378	13.6015
ESCC03C	ESCC23E	4.69457	13.6015
ESCC03C	ESCC23F	4.69727	13.5647
ESCC03C	ESCC24A	4.1591	17.0294
ESCC03C	ESCC24B	4.84508	17.2916
ESCC03C	ESCC24C	5.93642	17.9165
ESCC03C	ESCC24D	4.26427	18.6279
ESCC03C	ESCC24E	4.96042	17.9165
ESCC03C	ESCC24F	4.47186	17.8885
ESCC03C	ESCC24G	6.47783	21.3073
ESCC03C	ESCC24H	6.07855	17.5214
ESCC03C	ESCC24I	5.97418	20.1246
ESCC03C	ESCC24J	4.90503	18.1659
ESCC03C	ESCC25A	4.06011	13.8203
ESCC03C	ESCC25B	4.94689	14.6287
ESCC03C	ESCC25C	4.79373	15.9687
ESCC03C	ESCC25D	5.61819	14.4222
ESCC03C	ESCC25E	3.67563	15.8114
ESCC03C	ESCC25F	4.08628	16.0935
ESCC03C	ESCC25G	5.02521	14.3527
ESCC03C	ESCC26A	4.56461	14.3875
ESCC03C	ESCC26B	4.16511	14.2127
ESCC03C	ESCC26C	6.38382	14
ESCC03C	ESCC26D	4.91896	14.1421
ESCC03C	ESCC27A	5.33706	15.9374
ESCC03C	ESCC27B	5.45432	15.9687
ESCC03C	ESCC27C	5.45205	15.906
ESCC03C	ESCC27D	4.39785	16.1245
ESCC03C	ESCC27E	4.89158	16.0624
ESCC03C	ESCC27F	4.94847	15.9687
ESCC03C	ESCC27G	4.89395	15.9374
ESCC03C	ESCC27H	4.24928	15.8745
ESCC03C	ESCC27I	4.26213	15.6205
ESCC03C	ESCC28A	4.74157	17.3781
ESCC03C	ESCC28B	4.43607	17.5214
ESCC03C	ESCC28C	4.03213	18.1108
ESCC03C	ESCC28D	4.09164	18.0555
ESCC03C	ESCC29A	4.31109	13.0767
ESCC03C	ESCC29B	5.64506	13.2665
ESCC03C	ESCC29C	5.07781	12.49
ESCC03C	ESCC29D	6.22264	13.7113
ESCC03C	ESCC29E	6.25184	12.083
ESCC03C	ESCC30A	5.67307	13.1529
ESCC03C	ESCC30B	4.88043	13.0767
ESCC03C	ESCC30C	5.57376	13.4536
ESCC03C	ESCC30D	4.54068	13.3417
ESCC03C	ESCC30E	4.89816	13.0384
ESCC03C	ESCC31A	3.36315	17.3494
ESCC03C	ESCC31B	3.85647	17.3494
ESCC03C	ESCC31C	4.36715	16.9706
ESCC03C	ESCC31D	3.98682	16.6132
ESCC03C	ESCC31E	6.58035	16.3707
ESCC03C	ESCC31F	4.25394	16.4924
ESCC03C	ESCC31G	4.98467	16.8819
ESCC03C	ESCC32A	5.72767	13.4907
ESCC03C	ESCC32B	4.45958	13.3041
ESCC03C	ESCC32C	5.07251	13.4164
ESCC03C	ESCC32D	4.89074	13.4536
ESCC03C	ESCC33A	3.86906	16.5227
ESCC03C	ESCC33B	3.61528	16.2173
ESCC03C	ESCC33C	5.27614	16.9411
ESCC03C	ESCC33D	4.24483	16.6733
ESCC03C	ESCC34A	4.66566	16.6132
ESCC03C	ESCC34B	4.99583	16.8523
ESCC03C	ESCC34C	5.43618	16.8819
ESCC03C	ESCC34D	5.73226	16.6433
ESCC03C	ESCC35A	4.78903	16.6132
ESCC03C	ESCC35B	3.54286	16.6132
ESCC03C	ESCC35C	4.39794	16.5529
ESCC03C	ESCC35D	3.93391	16.4012
ESCC03C	ESCC35E	2.86664	16.5529
ESCC03C	ESCC36A	4.28806	14.9332
ESCC03C	ESCC36B	4.84081	15
ESCC03C	ESCC36C	4.74246	15.1658
ESCC03C	ESCC36D	4.7101	15.0333
ESCC03C	ESCC36E	5.69349	14.8997
ESCC03C	ESCC36F	4.17666	14.9666
ESCC03C	ESCC36G	4.04809	14.8997
ESCC03C	ESCC36H	5.12908	15
ESCC03D	ESCC04A	4.13405	33.3916
ESCC03D	ESCC04B	3.45385	33.3317
ESCC03D	ESCC04C	4.00313	32.9393
ESCC03D	ESCC04D	3.57637	33.3766
ESCC03D	ESCC05A	2.82983	15.3623
ESCC03D	ESCC05B	2.83366	15.2315
ESCC03D	ESCC05C	3.78158	14.7309
ESCC03D	ESCC06A	3.397	15.9374
ESCC03D	ESCC06B	4.22461	15.6205
ESCC03D	ESCC06C	3.94921	16.0312
ESCC03D	ESCC06D	3.61187	15.843
ESCC03D	ESCC07C	4.83272	14.0712
ESCC03D	ESCC07D	3.74293	14.1421
ESCC03D	ESCC11A	2.14526	13.5277
ESCC03D	ESCC11B	3.23103	13.8564
ESCC03D	ESCC11C	2.54656	13.6748
ESCC03D	ESCC11D	5.12747	13.1149
ESCC03D	ESCC11E	3.35023	13.3417
ESCC03D	ESCC11F	4.50719	13.1149
ESCC03D	ESCC11G	3.87454	13.8564
ESCC03D	ESCC11H	3.08113	13.8564
ESCC03D	ESCC12A	6.35733	14.3875
ESCC03D	ESCC12B	5.23062	14.4568
ESCC03D	ESCC12C	5.34418	14.3178
ESCC03D	ESCC12D	5.7953	14.3875
ESCC03D	ESCC12E	4.7491	14.3527
ESCC03D	ESCC12F	5.6579	14.2829
ESCC03D	ESCC12G	4.81418	14.5258
ESCC03D	ESCC13A	6.1672	17.9722
ESCC03D	ESCC13B	6.67136	18.0831
ESCC03D	ESCC13C	3.76081	18.2483
ESCC03D	ESCC13D	4.75413	18.0831
ESCC03D	ESCC13E	5.31276	18.5742
ESCC03D	ESCC14A	4.22696	16.5529
ESCC03D	ESCC14B	2.80028	16.1555
ESCC03D	ESCC14C	3.94369	16.3707
ESCC03D	ESCC14D	5.39521	28.2489
ESCC03D	ESCC14E	3.54823	16.0624
ESCC03D	ESCC15A	5.72674	14.2829
ESCC03D	ESCC15B	5.99028	14.5258
ESCC03D	ESCC15C	4.1604	14.4568
ESCC03D	ESCC15D	4.42012	14.3178
ESCC03D	ESCC15E	4.5396	14.5602
ESCC03D	ESCC16A	3.88155	18.9737
ESCC03D	ESCC16B	4.67104	16.6733
ESCC03D	ESCC16C	2.17563	17.2047
ESCC03D	ESCC16D	3.59644	16.2173
ESCC03D	ESCC16E	3.89065	17.088
ESCC03D	ESCC16F	4.30974	16.3401
ESCC03D	ESCC17A	3.27983	11.7047
ESCC03D	ESCC17B	4.44521	11.9583
ESCC03D	ESCC17C	3.51906	12.5698
ESCC03D	ESCC17D	4.0342	12.53
ESCC03D	ESCC17E	3.54811	11.7047
ESCC03D	ESCC17F	3.63091	11.7473
ESCC03D	ESCC17G	3.72521	12
ESCC03D	ESCC17H	3.44105	11.7047
ESCC03D	ESCC18A	4.87672	13.8924
ESCC03D	ESCC18B	5.97436	14.2127
ESCC03D	ESCC18C	4.45625	15.6205
ESCC03D	ESCC18D	6.58286	14.2478
ESCC03D	ESCC19A	5.2568	12.9615
ESCC03D	ESCC19B	6.62334	12.7279
ESCC03D	ESCC19C	6.63227	13.0384
ESCC03D	ESCC19D	6.31875	12.5698
ESCC03D	ESCC20A	4.25148	17.7482
ESCC03D	ESCC20B	3.83231	17.8885
ESCC03D	ESCC20C	3.86661	19.2354
ESCC03D	ESCC20D	3.02741	19.0263
ESCC03D	ESCC20E	4.00772	17.7764
ESCC03D	ESCC20F	4.87108	18.735
ESCC03D	ESCC20G	3.7019	18.8944
ESCC03D	ESCC20H	3.84579	18.7883
ESCC03D	ESCC21A	3.64981	13.4907
ESCC03D	ESCC21B	3.42209	13.4164
ESCC03D	ESCC21C	3.52823	13.4164
ESCC03D	ESCC21D	3.54321	13.5277
ESCC03D	ESCC21E	3.76019	13.4164
ESCC03D	ESCC22A	4.90555	13.8203
ESCC03D	ESCC22B	4.34162	13.9284
ESCC03D	ESCC22C	3.77863	14.6287
ESCC03D	ESCC23A	3.69426	13.6382
ESCC03D	ESCC23B	4.45191	13.8203
ESCC03D	ESCC23C	3.66437	13.6748
ESCC03D	ESCC23D	4.44574	13.5277
ESCC03D	ESCC23E	4.23918	13.5277
ESCC03D	ESCC23F	4.57246	13.4907
ESCC03D	ESCC24A	5.86626	16.9706
ESCC03D	ESCC24B	4.90887	17.2337
ESCC03D	ESCC24C	5.28901	17.8606
ESCC03D	ESCC24D	4.70806	18.5742
ESCC03D	ESCC24E	4.90167	17.8606
ESCC03D	ESCC24F	4.7812	17.8326
ESCC03D	ESCC24G	5.31508	21.2603
ESCC03D	ESCC24H	4.97587	17.4642
ESCC03D	ESCC24I	5.14094	20.0749
ESCC03D	ESCC24J	5.48578	18.1108
ESCC03D	ESCC25A	4.06358	13.7477
ESCC03D	ESCC25B	4.25667	14.5602
ESCC03D	ESCC25C	3.87409	15.906
ESCC03D	ESCC25D	4.44825	14.3527
ESCC03D	ESCC25E	4.24005	15.748
ESCC03D	ESCC25F	4.05277	16.0312
ESCC03D	ESCC25G	4.45792	14.2829
ESCC03D	ESCC26A	5.51376	14.3178
ESCC03D	ESCC26B	4.78821	14.1421
ESCC03D	ESCC26C	4.91791	13.9284
ESCC03D	ESCC26D	4.07265	14.0712
ESCC03D	ESCC27A	3.19396	15.8745
ESCC03D	ESCC27B	4.04065	15.906
ESCC03D	ESCC27C	3.51165	15.843
ESCC03D	ESCC27D	3.47542	16.0624
ESCC03D	ESCC27E	3.41901	16
ESCC03D	ESCC27F	3.35841	15.906
ESCC03D	ESCC27G	3.23592	15.8745
ESCC03D	ESCC27H	2.90591	15.8114
ESCC03D	ESCC27I	2.89207	15.5563
ESCC03D	ESCC28A	5.33989	17.3205
ESCC03D	ESCC28B	4.86034	17.4642
ESCC03D	ESCC28C	4.06795	18.0555
ESCC03D	ESCC28D	4.8318	18
ESCC03D	ESCC29A	5.03543	13
ESCC03D	ESCC29B	7.13745	13.1909
ESCC03D	ESCC29C	6.19645	12.4097
ESCC03D	ESCC29D	7.75818	13.6382
ESCC03D	ESCC29E	7.56885	12
ESCC03D	ESCC30A	7.32385	13.0767
ESCC03D	ESCC30B	6.43993	13
ESCC03D	ESCC30C	6.97389	13.3791
ESCC03D	ESCC30D	5.79079	13.2665
ESCC03D	ESCC30E	6.16349	12.9615
ESCC03D	ESCC31A	3.88184	17.2916
ESCC03D	ESCC31B	4.89929	17.2916
ESCC03D	ESCC31C	5.34213	16.9115
ESCC03D	ESCC31D	4.86163	16.5529
ESCC03D	ESCC31E	8.01503	16.3095
ESCC03D	ESCC31F	5.41315	16.4317
ESCC03D	ESCC31G	6.07302	16.8226
ESCC03D	ESCC32A	3.22649	13.4164
ESCC03D	ESCC32B	2.27881	13.2288
[truncated: 13,226 more rows]

## Sheet: Figure4D
GeneName	ESCC01A	ESCC01B	ESCC01C	ESCC01D	ESCC02A	ESCC02B	ESCC02C	ESCC02D	ESCC03A	ESCC03B	ESCC03C	ESCC03D	ESCC04A	ESCC04B	ESCC04C	ESCC04D	ESCC05A	ESCC05B	ESCC05C	ESCC06A	ESCC06B	ESCC06C	ESCC06D	ESCC07C	ESCC07D	ESCC08A	ESCC08B	ESCC08C	ESCC09A	ESCC09B	ESCC09C	ESCC09D	ESCC10A	ESCC10B	ESCC10C	ESCC11A	ESCC11B	ESCC11C	ESCC11D	ESCC11E	ESCC11F	ESCC11G	ESCC11H	ESCC12A	ESCC12B	ESCC12C	ESCC12D	ESCC12E	ESCC12F
HHLA1	0.311777	2.63666	7.28424	7.11523	37.4998	7.81867	11.8607	8.21947	4.55542	6.16227	4.64536	1.74264	0.426189	0	0	0	23.3009	13.2648	10.9951	0	0.201838	3.43161	0.841957	0	10.1686	24.4153	23.4558	2.5329	7.65786	8.8231	7.32639	10.6726	8.99771	3.03183	3.31403	4.01792	5.36186	7.88356	2.23372	5.34465	0.140307	1.34032	6.41493	0	11.8797	11.082	2.66463	1.4027	12.7059
HHLA3	1.35882	0.925941	0.644383	1.58747	1.12874	1.03663	1.40344	1.37002	0.82164	0.702884	0.90276	0.514752	0.547866	0.643398	0.512636	0.770721	0.577826	1.00404	0.549439	1.46834	0.319051	0.781743	0.827801	0.534709	0.577485	3.70232	2.55544	1.23205	1.5451	0.517216	1.90185	0.780694	3.50105	1.50593	0.588241	1.9203	1.31814	1.38698	1.93931	0.668403	1.22283	2.53806	1.17052	1.79465	3.16741	3.64038	2.63611	3.58464	1.77617
HLA-A	0.477841	1.17029	0.433292	0	2.7596	0.858282	0.930172	2.25239	0.762956	3.20938	1.74812	1.90423	0.843029	1.76107	0.94494	0.492035	1.84951	3.73904	0.697843	0.702877	1.1177	0.726933	0.672352	0	0.366918	3.91252	2.20005	2.07132	1.50804	1.03572	1.44581	0.557365	1.92442	1.28599	0.256322	0.866827	0.543668	0.873489	1.68007	1.20784	1.40078	1.73207	1.29508	1.88233	3.84155	2.56968	3.4319	1.68298	3.79877
HLA-AS1	6.79931	3.35168	3.06392	2.93034	10.5856	5.06098	4.91988	5.66009	5.65015	4.26126	5.42897	4.69346	4.58203	5.27285	6.36936	4.93238	4.86262	2.43671	1.19696	4.1938	3.00846	3.01844	2.68421	3.15097	2.28924	9.9123	6.47416	6.63515	13.3836	23.0738	23.0557	14.204	4.22915	3.73556	3.81343	6.48968	5.75115	6.55005	6.2503	6.18768	6.80985	7.70025	6.2192	9.87398	16.1725	17.468	18.2429	14.3942	9.00841
HLA-B	0	0	0	0	0	0	0	0	0	0	0	0	0	0.362976	0.669643	0	0	3.89619	0.167084	0.512869	0.454119	0.701221	0.497547	0	0.591716	6.13729	3.99341	2.86226	1.7184	0.731789	0.935684	0.3178	0.817934	1.72116	0	0.413233	1.26491	1.4932	2.0424	1.56238	1.11971	1.64388	1.85859	2.82159	1.78334	1.16548	1.63673	2.105	1.12098
HLA-C	1.49514	0	1.73431	1.41699	1.23839	0	0	0	7.03827	1.8663	1.29882	0.3125	1.0796	0.248073	0.601454	1.12433	0	0.44634	1.56336	0.541217	0.353935	0.541308	0.817647	1.56339	0.841448	3.40708	2.69956	1.86766	1.96797	0.673499	0.702243	0.923017	1.38179	1.89839	0.560342	2.73389	3.54495	0.460959	4.66532	7.47668	1.95955	2.16244	1.9121	2.8544	2.26765	1.3573	1.38386	4.16494	0.587576
HLA-DMA	2.52985	1.48165	1.88561	3.00816	1.86982	0.730049	1.31891	1.48618	0.935677	1.07982	1.36759	1.03265	0.686837	0.970109	0.464376	2.30551	2.55109	1.52517	0.709467	0.616551	0.329039	0.573829	0.946783	1.16671	2.65595	4.08254	2.88318	2.31232	0.927007	1.10343	1.47788	1.00151	1.92156	1.20605	1.0137	1.21035	1.36638	0.444839	1.55503	2.8117	1.51514	1.98693	1.63538	4.07771	2.77957	3.39001	6.00565	3.64509	3.46096
HLA-DMB	3.85349	5.94963	1.69606	5.04295	2.29724	2.03074	5.72404	3.31225	12.2917	28.4049	18.5164	2.27938	2.2627	4.87077	0	10.8091	0	9.03024	3.42077	4.42728	26.3	13.1779	26.9663	10.6408	0	13.021	1.49765	2.66138	0.25429	1.18135	1.81251	5.63062	18.0933	16.7988	28.2021	2.84982	5.91171	6.46488	7.48457	8.22148	5.83572	2.77144	4.89236	17.4877	13.3167	18.8128	41.8346	32.107	26.1474
HLA-DOA	75.5972	0	86.5334	0	65.2169	0	68.3253	72.854	84.4184	80.9412	82.9325	75.5171	55.211	40.7376	58.0389	51.9821	79.1095	84.2031	80.404	77.3932	64.1337	71.3625	64.6765	61.8783	62.5037	70.1602	54.6362	69.4932	85.4377	78.4874	79.5327	82.3581	81.0796	83.0335	85.6022	34.5233	38.6431	48.7025	38.6634	29.0908	34.0991	13.82	34.0104	80.2212	84.2087	83.1559	74.8582	74.9287	87.2835
HLA-DPA1	77.0096	71.2097	75.7006	93.1678	81.4079	82.5757	63.3891	65.2368	74.0764	75.2443	70.2557	76.9134	61.6286	39.0925	60.3813	61.7037	79.0557	75.0303	74.7481	66.5178	60.4982	58.9881	63.6311	67.069	67.3183	81.39	86.0987	67.032	77.3664	76.7183	78.6341	75.3487	55.701	71.3811	78.3343	48.1053	29.6375	43.1351	41.0922	35.6798	43.1789	19.1816	33.8711	75.209	74.8013	75.3725	65.3862	63.6892	63.8381
HLA-DPA2	42.4797	46.0711	39.0655	57.2275	76.1245	59.1744	49.6915	56.716	66.0374	67.6281	64.9787	54.7763	54.8547	62.3654	57.705	65.4308	0	0	0	5.02629	34.4503	5.43816	28.6584	26.2371	27.9164	76.9871	72.7282	61.3306	0	0	0	0	72.534	81.5435	85.8228	19.0745	24.0843	30.0855	28.6398	22.4505	28.0885	7.48304	22.7148	0	0	0	0	0	0
HLA-DRB9	48.7812	51.3353	57.9321	57.96	49.4773	60.0874	47.0572	46.2561	61.9803	63.1303	58.5165	64.3443	29.5044	19.7852	25.9992	18.1807	59.1153	69.1232	70.991	14.992	13.8742	16.8321	13.7445	30.8251	39.9967	63.1939	44.8698	56.0743	47.7661	57.0717	57.0704	52.576	64.3248	69.3466	64.5619	35.2642	31.7365	36.7147	37.4541	7.45634	34.8152	22.9969	33.4099	48.2458	51.998	50.0051	61.0452	44.8546	52.97
HLA-E	35.3782	34.2208	33.4149	17.7467	17.2562	27.7899	23.5567	20.9651	32.3239	19.4171	22.819	25.5884	23.1686	47.054	53.0026	49.0901	46.4848	26.4668	25.4416	9.62711	13.3534	11.1033	14.137	24.0987	25.7319	12.612	11.7724	12.2152	21.7047	23.8506	17.7242	18.8995	20.4885	25.0904	29.2123	10.6937	11.2403	8.55248	12.0239	9.39468	11.5959	8.59455	11.3425	29.2661	23.9618	24.6877	25.228	24.8683	22.1582
HLA-F	1.35604	5.44089	0.630658	2.0336	8.9504	3.51346	5.21812	3.83979	2.13474	2.84606	3.44629	0.60169	2.18939	3.01827	1.77068	11.1675	18.1662	4.95249	2.68542	7.23603	7.07917	16.1208	4.74413	19.2716	8.87266	7.98864	8.30253	9.30291	2.16089	2.28808	4.49378	3.53964	4.01623	3.3918	1.84122	0.642085	2.64485	1.39904	1.61118	0.959086	4.10649	5.07194	1.60643	7.88245	6.07296	2.33315	5.60149	5.54543	5.57388
HLA-G	83.8353	48.8269	66.9112	50.1497	71.9049	72.631	69.9827	62.8777	56.4469	57.0209	48.3666	64.753	13.4302	16.8165	19.3547	30.4008	81.6968	70.7221	77.1347	2.1907	36.052	12.1253	38.7696	47.9083	36.9611	60.0186	67.7665	54.3667	54.7282	52.6082	51.6366	35.7422	16.1401	30.2268	25.6506	22.1148	17.4956	21.4402	15.8509	11.4215	23.1569	10.7705	17.4925	75.7255	78.8217	78.7922	77.6629	77.7603	69.558
HLA-H	4.44844	1.0982	0.450226	1.12991	5.7232	3.53475	0.246914	0.747984	0	0.69911	2.00361	1.86593	3.08578	3.60062	2.52781	4.21521	1.95282	1.27531	0.864109	0.208865	1.78986	1.19301	1.1276	0.678076	0.92289	4.8286	6.85199	2.61168	1.06174	1.7026	0.775975	1.49563	0	0	0	0.603854	3.77202	1.89714	1.74696	1.03488	1.38226	2.12896	0.958698	3.05877	2.97526	1.36129	6.5369	2.19363	2.92862
HLA-J	6.92501	3.58969	8.80353	3.29505	15.4639	11.6573	12.5759	14.8841	4.41464	5.81841	7.06191	3.69787	2.11691	2.03777	4.61066	2.32509	1.4829	0.908721	1.79053	0.30219	1.10139	0.813058	0.0708895	15.5721	4.53166	40.0362	32.2164	21.494	22.4387	32.8857	33.8896	10.9449	4.69545	5.91917	3.50439	16.0641	15.9281	15.732	16.9755	12.4817	11.6032	19.2318	11.4792	10.1833	8.50486	3.16506	5.70948	6.72052	8.55158
HLA-K	1.36722	0.673937	2.61276	0.172785	1.49468	0.541868	0	0	0	1.0549	0	0.367879	0.425314	0.56852	0.262272	0	0	1.17293	0.807321	1.00416	0.559708	0.821534	1.8031	1.90014	0.449633	7.23628	3.10855	5.70557	1.17962	0.563299	0.891802	0.2228	0	0	0	0	0.97965	0.643394	0.928347	1.63899	1.17024	0.64823	0.763836	2.82947	1.76935	2.13663	1.48571	1.01419	1.93178
HLA-L	11.3603	0.791257	16.8613	70.8586	8.20606	2.62378	2.26485	0.626959	7.03827	0.550382	5.86284	1.41116	0.422957	0.273155	0.8942	0.114416	0.56124	1.29761	1.37093	1.12929	0.634844	0.50012	0.538573	0	0.862069	3.20395	3.90512	1.4183	3.29719	2.21748	1.58101	0.895473	2.22657	2.52329	2.26017	2.20808	1.99411	2.64662	2.80147	2.13724	1.27328	3.33482	0.94328	9.87765	11.7279	9.85818	11.6373	7.10801	3.88533
HLA-N	54.4495	66.9385	71.961	67.4797	21.5247	49.1275	48.9301	44.8116	79.8311	81.0106	79.7374	64.7701	62.0863	62.6764	57.025	61.3168	75.6655	64.9164	74.2464	44.1167	48.8812	54.4155	56.8571	39.7912	25.3771	50.7478	63.7812	62.3839	27.1609	58.1232	47.9819	60.3704	43.4713	55.7414	70.3545	31.3608	21.8702	26.1169	28.563	20.4887	28.1819	25.0824	35.0386	51.9462	42.5159	62.6387	43.263	42.4534	56.6682
HLA-P	63.4417	68.1925	72.9885	78.9924	63.8387	73.7739	78.5102	73.6773	82.7839	82.7845	84.7223	78.973	66.2006	69.282	62.0703	66.6104	74.7613	75.0206	75.156	61.0493	66.0889	64.9473	64.4841	61.4751	66.1985	69.6363	69.0007	77.3606	68.6572	72.6736	71.5295	70.9804	80.7792	83.1513	85.1347	38.1827	34.355	32.8355	40.2436	33.5024	37.8067	21.7817	34.9414	81.8499	79.7894	85.8923	81.1635	81.5527	80.5887
HLA-V	5.25762	2.69568	4.88855	1.91858	5.85685	0.915911	1.81359	2.00309	1.70057	0.75144	2.00894	1.46325	2.33099	4.9809	5.27495	4.67686	1.10027	1.14881	0.744446	3.19825	1.63318	2.69073	1.53534	10.1377	4.04362	8.54322	8.06165	1.91115	9.7895	9.94782	8.02372	3.28182	2.61239	2.42614	2.48638	11.4044	7.18945	9.38915	8.83535	8.42105	13.1348	8.21069	7.39553	2.99317	2.96416	1.75858	5.33398	3.47089	5.19242
HLA-Z	2.24678	1.59776	1.33065	1.08184	3.02329	1.46276	0.886469	0.173556	1.4063	0.7309	0.931505	0.742586	0.452277	0.231294	0.390087	0.629959	0.735399	0.612089	1.11991	0.389393	0.748922	0.600029	0.418935	3.13454	0.271778	1.19285	3.30654	0.722943	2.17258	0.315545	0.57927	1.69436	1.76249	1.35098	1.16383	1.55097	0.629631	0.948148	1.65447	1.19251	1.0301	1.582	0.967283	2.71274	1.65705	1.7794	3.2666	2.7555	3.21765
[truncated: 137 more columns]

[truncated: 13 more sheets: SFigure1A, SFigure2A, SFigure2B, SFigure3B, SFigure3C, SFigure5, SFigure6A, SFigure6B, SFigure6C-6D, SFigure8B, SFigure11D, SFigure11E, SFigure11F]
